# Supplementary material for: The dicyclo­hexyl­amine salt of RG108 (N-phthalyl-l-tryptophan), a potential epigenetic modulator
Source: Acta Crystallogr Sect E Struct Rep Online. 2010 Nov 13;66(Pt 12):o3175–6. doi: 10.1107/S160053681004626X (PMC3011641; doi:10.1107/S160053681004626X)
Supplement: Supplementary file 1 [file e-66-o3175-sup1.cif]

##############################################################################
###                                                                        ###
###        Electronic paper (Acta Crystallographica Section E)             ###
###                                                                        ###
##############################################################################
#                                                                            #
# This CIF contains the data in a paper accepted for publication in Acta     #
# Crystallographica Section E. It conforms to the requirements of Notes      #
# for Authors for Section E, and has been peer reviewed under the auspices   #
# of the IUCr Commission on Journals.                                        #
#                                                                            #
# Full details of the Crystallographic Information File format               #
# are given in the paper "The Crystallographic Information File (CIF):       #
# a New Standard Archive File for Crystallography" by S. R. Hall, F. H.      #
# Allen and I. D. Brown [Acta Cryst. (1991), A47, 655-685].                  #
#                                                                            #
# The current version of the core CIF dictionary is obtainable from          #
# ftp://ftp.iucr.org/pub/cif_core.dic. The current version number is 2.4.    #
#                                                                            #
# Software is freely available for graphical display of the structure(s) in  #
# this CIF.  For information consult the CIF home page http://www.iucr.org/  #
# cif/home.html                                                              #
#                                                                            #
# This file may be used for bona fide research purposes within the           #
# scientific community so long as proper attribution is given to the journal # 
# article from which it was obtained.                                        #
#                                                                            #
##############################################################################
                                             
data_I
_audit_creation_method     SHELXL-97
_chemical_name_systematic
;
dicyclohexylaminium
(<i>S</i>)-2-(1,3-dioxoisoindolin-2-yl)-3-(1<i>H</i>-indol-3-yl)propanoate
dimethylformamide solvate monohydrate
;
_chemical_name_common     ?
_chemical_formula_moiety     'C12 H24 N +, C19 H13 N2 O4 -, C3 H7 N O, H2 O'
_chemical_formula_sum     'C34 H46 N4 O6'
_chemical_formula_iupac     'C12 H24 N +, C19 H13 N2 O4 -, C3 H7 N O, H2 O'
_chemical_formula_weight     606.75
_chemical_melting_point     ?
_symmetry_cell_setting     orthorhombic
_symmetry_space_group_name_H-M     'P 21 21 21'
_symmetry_space_group_name_hall     'P 2ac 2ab'
loop_
    _symmetry_equiv_pos_as_xyz
    'x, y, z'
    '-x+1/2, -y, z+1/2'
    'x+1/2, -y+1/2, -z'
    '-x, y+1/2, -z+1/2'
_cell_length_a     9.08840(10)
_cell_length_b     15.0206(3)
_cell_length_c     24.4749(5)
_cell_angle_alpha     90.00
_cell_angle_beta     90.00
_cell_angle_gamma     90.00
_cell_volume     3341.15(10)
_cell_formula_units_Z     4
_cell_measurement_reflns_used     7270
_cell_measurement_theta_min     3.4494
_cell_measurement_theta_max     67.2566
_cell_measurement_temperature     293(2)
_exptl_crystal_description     needle
_exptl_crystal_colour     yellow
_exptl_crystal_size_max     0.55
_exptl_crystal_size_mid     0.04
_exptl_crystal_size_min     0.03
_exptl_crystal_density_diffrn     1.206
_exptl_crystal_density_meas     ?
_exptl_crystal_density_method     'not measured'
_exptl_crystal_F_000     1304.0
_exptl_absorpt_coefficient_mu     0.671
_exptl_absorpt_correction_type     multi-scan
_exptl_absorpt_process_details
;
(CrysAlisPro; Oxford Diffraction, 2009)
;
_exptl_absorpt_correction_T_min     0.967
_exptl_absorpt_correction_T_max     0.981
_exptl_special_details
;
;
_diffrn_ambient_temperature     293(2)
_diffrn_radiation_type     CuK\a
_diffrn_radiation_wavelength     1.54184
_diffrn_radiation_source     'Enhance Ultra (Cu) X-ray Source'
_diffrn_radiation_monochromator     'mirror'
_diffrn_measurement_device_type
;
Oxford Diffraction Xcalibur diffractometer with a Ruby (Gemini ultra Cu)
detector
;
_diffrn_measurement_method     \w
_diffrn_detector_area_resol_mean     10.3712
_diffrn_reflns_number     13362
_diffrn_reflns_av_R_equivalents     0.0263
_diffrn_reflns_av_sigmaI/netI     0.0356
_diffrn_reflns_theta_min     3.45
_diffrn_reflns_theta_max     67.37
_diffrn_reflns_theta_full     67.37
_diffrn_measured_fraction_theta_max     0.999
_diffrn_measured_fraction_theta_full     0.999
_diffrn_reflns_limit_h_min     -10
_diffrn_reflns_limit_h_max     9
_diffrn_reflns_limit_k_min     -15
_diffrn_reflns_limit_k_max     17
_diffrn_reflns_limit_l_min     -28
_diffrn_reflns_limit_l_max     29
_diffrn_standards_number     ?
_diffrn_standards_interval_count     ?
_diffrn_standards_interval_time     ?
_diffrn_standards_decay_%     ?
_refine_special_details
;
Refinement of <i>F</i>^2^ against ALL reflections. The weighted <i>R</i>-factor
<i>wR</i> and goodness of fit <i>S</i> are based on <i>F</i>^2^, conventional
<i>R</i>-factors <i>R</i> are based on <i>F</i>, with <i>F</i> set to zero for
negative <i>F</i>^2^. The threshold expression of <i>F</i>^2^ >
\s(<i>F</i>^2^) is used only for calculating <i>R</i>-factors(gt) <i>etc</i>.
and is not relevant to the choice of reflections for refinement.
<i>R</i>-factors based on <i>F</i>^2^ are statistically about twice as large
as those based on <i>F</i>, and <i>R</i>- factors based on ALL data will be
even larger.
;
_reflns_number_total     5552
_reflns_number_gt     4936
_reflns_threshold_expression     I>2sigma(I)
_refine_ls_structure_factor_coef     Fsqd
_refine_ls_matrix_type     full
_refine_ls_R_factor_all     0.0425
_refine_ls_R_factor_gt     0.0373
_refine_ls_wR_factor_gt     0.0920
_refine_ls_wR_factor_ref     0.0941
_refine_ls_goodness_of_fit_ref     1.008
_refine_ls_restrained_S_all     1.007
_refine_ls_number_reflns     5552
_refine_ls_number_parameters     409
_refine_ls_number_restraints     8
_refine_ls_hydrogen_treatment     mixed
_refine_ls_weighting_scheme     calc
_refine_ls_weighting_details
;
calc
[1.00000+0.00000exp(0.00(sin\q/\l)^2^)]/
[\s^2^(Fo^2^)+0.0000+0.0000*P+(0.0611P)^2^+0.0400sin\q/\l]
where P = 0.33333Fo^2^ + 0.66667Fc^2^
;
_atom_sites_solution_hydrogens     geom
_atom_sites_solution_primary     direct
_atom_sites_solution_secondary     difmap
_refine_ls_shift/su_max     0.000
_refine_ls_shift/su_mean     0.000
_refine_diff_density_max     0.298
_refine_diff_density_min     -0.268
_refine_ls_extinction_method     none
_refine_ls_extinction_coef     ?
_refine_ls_abs_structure_details     'Flack (1983), 2160 Friedel pairs'
_refine_ls_abs_structure_Flack     0.02(18)
loop_
    _atom_type_symbol
    _atom_type_description
    _atom_type_scat_dispersion_real
    _atom_type_scat_dispersion_imag
    _atom_type_scat_source
    'C' 'C' 0.0181 0.0091
                         'International Tables Vol C Tables 4.2.6.8 and 6.1.1.4'
    'H' 'H' 0.0000 0.0000
                         'International Tables Vol C Tables 4.2.6.8 and 6.1.1.4'
    'N' 'N' 0.0311 0.0180
                         'International Tables Vol C Tables 4.2.6.8 and 6.1.1.4'
    'O' 'O' 0.0492 0.0322
                         'International Tables Vol C Tables 4.2.6.8 and 6.1.1.4'
_computing_data_collection
;
CrysAlis Pro (Oxford Diffraction, 2009)
;
_computing_cell_refinement
;
CrysAlis Pro (Oxford Diffraction, 2009)
;
_computing_data_reduction     'CrysAlis Pro (Oxford Diffraction, 2009)'
_computing_structure_solution     'SHELXS97 (Sheldrick, 2008)'
_computing_structure_refinement     'SHELXL97 (Sheldrick, 2008)'
_computing_molecular_graphics
                    'ORTEPIII (Burnett & Johnson, 1996) and PLATON (Spek, 2009)'
_computing_publication_material     'SHELXL97 (Sheldrick, 2008)'
loop_
    _atom_site_type_symbol
    _atom_site_label
    _atom_site_fract_x
    _atom_site_fract_y
    _atom_site_fract_z
    _atom_site_U_iso_or_equiv
    _atom_site_adp_type
    _atom_site_calc_flag
    _atom_site_refinement_flags
    _atom_site_occupancy
    _atom_site_disorder_assembly
    _atom_site_disorder_group
    C C1 0.28198(19) 0.08359(12) 0.15901(7) 0.0255(4) Uani d . 1 . .
    C C2 0.15124(19) 0.04587(13) 0.18771(7) 0.0281(4) Uani d . 1 . .
    C C3 0.0899(2) -0.03769(15) 0.18579(8) 0.0371(4) Uani d . 1 . .
    H H3 0.1306 -0.0828 0.1646 0.044 Uiso calc R 1 . .
    C C4 -0.0364(2) -0.05175(17) 0.21717(10) 0.0471(6) Uani d . 1 . .
    H H4 -0.0803 -0.1077 0.2171 0.056 Uiso calc R 1 . .
    C C5 -0.0976(2) 0.01558(18) 0.24826(9) 0.0466(6) Uani d . 1 . .
    H H5 -0.1820 0.0041 0.2686 0.056 Uiso calc R 1 . .
    C C6 -0.0356(2) 0.09991(17) 0.24977(9) 0.0409(5) Uani d . 1 . .
    H H6 -0.0774 0.1455 0.2703 0.049 Uiso calc R 1 . .
    C C7 0.09121(18) 0.11355(14) 0.21952(7) 0.0293(4) Uani d . 1 . .
    C C8 0.18476(18) 0.19374(14) 0.21386(7) 0.0276(4) Uani d . 1 . .
    C C9 0.40737(17) 0.23259(12) 0.15742(7) 0.0245(4) Uani d . 1 . .
    H H9 0.3868 0.2900 0.1749 0.029 Uiso calc R 1 . .
    C C10 0.56294(17) 0.20499(14) 0.17540(7) 0.0283(4) Uani d . 1 . .
    H H10A 0.5840 0.1463 0.1609 0.034 Uiso calc R 1 . .
    H H10B 0.6334 0.2461 0.1596 0.034 Uiso calc R 1 . .
    C C11 0.58403(18) 0.20322(13) 0.23613(8) 0.0300(4) Uani d . 1 . .
    C C12 0.6295(2) 0.27212(15) 0.26820(8) 0.0382(5) Uani d . 1 . .
    H H12 0.6514 0.3289 0.2553 0.046 Uiso calc R 1 . .
    C C13 0.5969(2) 0.15904(15) 0.32564(8) 0.0365(4) Uani d . 1 . .
    C C14 0.5908(2) 0.10309(17) 0.37118(9) 0.0444(5) Uani d . 1 . .
    H H14 0.6146 0.1238 0.4059 0.053 Uiso calc R 1 . .
    C C15 0.5484(2) 0.01611(17) 0.36273(9) 0.0464(6) Uani d . 1 . .
    H H15 0.5429 -0.0226 0.3923 0.056 Uiso calc R 1 . .
    C C16 0.5136(2) -0.01489(15) 0.31049(9) 0.0407(5) Uani d . 1 . .
    H H16 0.4854 -0.0739 0.3059 0.049 Uiso calc R 1 . .
    C C17 0.52024(19) 0.04037(14) 0.26543(8) 0.0329(4) Uani d . 1 . .
    H H17 0.4971 0.0188 0.2309 0.039 Uiso calc R 1 . .
    C C18 0.56222(18) 0.12900(14) 0.27259(7) 0.0297(4) Uani d . 1 . .
    C C19 0.39345(18) 0.24740(12) 0.09508(7) 0.0251(4) Uani d . 1 . .
    C C20 1.0315(2) 0.06650(15) 0.02751(8) 0.0362(4) Uani d . 1 . .
    H H20A 1.1333 0.0726 0.0389 0.043 Uiso calc R 1 . .
    H H20B 1.0264 0.0797 -0.0112 0.043 Uiso calc R 1 . .
    C C21 0.9818(3) -0.02937(15) 0.03696(10) 0.0466(5) Uani d . 1 . .
    H H21A 1.0377 -0.0688 0.0134 0.056 Uiso calc R 1 . .
    H H21B 1.0017 -0.0460 0.0745 0.056 Uiso calc R 1 . .
    C C22 0.8190(3) -0.04061(16) 0.02532(10) 0.0460(5) Uani d . 1 . .
    H H22A 0.7894 -0.1011 0.0338 0.055 Uiso calc R 1 . .
    H H22B 0.8004 -0.0301 -0.0132 0.055 Uiso calc R 1 . .
    C C23 0.7290(2) 0.02426(15) 0.05937(9) 0.0417(5) Uani d . 1 . .
    H H23A 0.6254 0.0169 0.0510 0.050 Uiso calc R 1 . .
    H H23B 0.7431 0.0114 0.0979 0.050 Uiso calc R 1 . .
    C C24 0.7748(2) 0.11973(14) 0.04766(8) 0.0325(4) Uani d . 1 . .
    H H24A 0.7539 0.1338 0.0098 0.039 Uiso calc R 1 . .
    H H24B 0.7179 0.1598 0.0704 0.039 Uiso calc R 1 . .
    C C25 0.93764(19) 0.13371(13) 0.05872(7) 0.0277(4) Uani d . 1 . .
    H H25 0.9559 0.1267 0.0979 0.033 Uiso calc R 1 . .
    C C26 0.90346(18) 0.30325(13) 0.06517(7) 0.0265(4) Uani d . 1 . .
    H H26 0.7980 0.2957 0.0582 0.032 Uiso calc R 1 . .
    C C27 0.9557(2) 0.38741(14) 0.03688(8) 0.0350(4) Uani d . 1 . .
    H H27A 0.9352 0.3831 -0.0019 0.042 Uiso calc R 1 . .
    H H27B 1.0613 0.3931 0.0414 0.042 Uiso calc R 1 . .
    C C28 0.8803(3) 0.46978(15) 0.06000(9) 0.0430(5) Uani d . 1 . .
    H H28A 0.9198 0.5225 0.0425 0.052 Uiso calc R 1 . .
    H H28B 0.7758 0.4671 0.0521 0.052 Uiso calc R 1 . .
    C C29 0.9029(2) 0.47659(15) 0.12145(9) 0.0424(5) Uani d . 1 . .
    H H29A 1.0063 0.4862 0.1293 0.051 Uiso calc R 1 . .
    H H29B 0.8480 0.5270 0.1356 0.051 Uiso calc R 1 . .
    C C30 0.8515(2) 0.39192(16) 0.14926(9) 0.0409(5) Uani d . 1 . .
    H H30A 0.7461 0.3857 0.1443 0.049 Uiso calc R 1 . .
    H H30B 0.8706 0.3963 0.1882 0.049 Uiso calc R 1 . .
    C C31 0.92799(19) 0.30959(14) 0.12677(7) 0.0317(4) Uani d . 1 . .
    H H31A 0.8892 0.2568 0.1445 0.038 Uiso calc R 1 . .
    H H31B 1.0326 0.3129 0.1344 0.038 Uiso calc R 1 . .
    N N1 0.29621(15) 0.17046(10) 0.17706(6) 0.0251(3) Uani d . 1 . .
    N N2 0.6388(2) 0.24668(12) 0.32209(7) 0.0429(4) Uani d . 1 . .
    H H2 0.6661 0.2799 0.3489 0.051 Uiso calc R 1 . .
    N N3 0.98457(16) 0.22521(11) 0.04155(6) 0.0269(3) Uani d . 1 . .
    O O1 0.36330(14) 0.04770(9) 0.12646(6) 0.0342(3) Uani d . 1 . .
    O O2 0.17295(15) 0.26576(10) 0.23543(6) 0.0374(3) Uani d . 1 . .
    O O3 0.50423(13) 0.27765(10) 0.07154(5) 0.0331(3) Uani d . 1 . .
    O O4 0.27256(13) 0.23090(11) 0.07320(6) 0.0383(3) Uani d . 1 . .
    O O5 0.1772(2) 0.13211(12) 0.59148(8) 0.0539(4) Uani d . 1 . .
    O O99 0.0737(4) 0.1983(3) 0.49899(14) 0.0750(9) Uiso d PD 0.70 A 1
    N N99 0.1552(5) 0.2310(3) 0.41554(16) 0.0510(11) Uiso d PD 0.70 A 1
    C C88 0.1620(4) 0.2142(3) 0.46712(15) 0.0517(8) Uiso d PD 0.70 A 1
    H H88 0.2571 0.2153 0.4812 0.062 Uiso calc PR 0.70 A 1
    C C96 0.2644(6) 0.2521(4) 0.3781(2) 0.0796(13) Uiso d PD 0.70 A 1
    H H96A 0.2211 0.2610 0.3428 0.119 Uiso calc PR 0.70 A 1
    H H96B 0.3342 0.2042 0.3762 0.119 Uiso calc PR 0.70 A 1
    H H96C 0.3136 0.3056 0.3894 0.119 Uiso calc PR 0.70 A 1
    C C97 -0.0037(4) 0.2278(3) 0.39149(17) 0.0656(10) Uiso d PD 0.70 A 1
    H H97A -0.0004 0.2411 0.3531 0.098 Uiso calc PR 0.70 A 1
    H H97B -0.0642 0.2709 0.4098 0.098 Uiso calc PR 0.70 A 1
    H H97C -0.0443 0.1694 0.3968 0.098 Uiso calc PR 0.70 A 1
    O O99B 0.0109(6) 0.2045(4) 0.5007(2) 0.0357(11) Uiso d PD 0.30 B 2
    N N99B 0.1149(8) 0.2235(5) 0.4188(3) 0.0317(18) Uiso d PD 0.30 B 2
    C C88B 0.0171(12) 0.2275(8) 0.4510(4) 0.071(3) Uiso d PD 0.30 B 2
    H H88B -0.0696 0.2516 0.4373 0.085 Uiso calc PR 0.30 B 2
    C C96B 0.2691(11) 0.2064(7) 0.4520(4) 0.067(2) Uiso d PD 0.30 B 2
    H H96D 0.3491 0.2029 0.4265 0.100 Uiso calc PR 0.30 B 2
    H H96E 0.2624 0.1517 0.4721 0.100 Uiso calc PR 0.30 B 2
    H H96F 0.2860 0.2548 0.4769 0.100 Uiso calc PR 0.30 B 2
    C C97B 0.1649(19) 0.2484(12) 0.3692(7) 0.112(5) Uiso d PD 0.30 B 2
    H H97D 0.2612 0.2238 0.3633 0.168 Uiso calc PR 0.30 B 2
    H H97E 0.1701 0.3122 0.3674 0.168 Uiso calc PR 0.30 B 2
    H H97F 0.0992 0.2270 0.3414 0.168 Uiso calc PR 0.30 B 2
    H H5B 0.133(4) 0.145(3) 0.5631(15) 0.072(11) Uiso d . 1 . .
    H H5C 0.150(4) 0.076(3) 0.5979(13) 0.072(10) Uiso d . 1 . .
    H HN3B 1.077(3) 0.2319(16) 0.0481(9) 0.033(6) Uiso d . 1 . .
    H HN3A 0.984(3) 0.2272(17) 0.0012(11) 0.046(6) Uiso d . 1 . .
loop_
    _atom_site_aniso_label
    _atom_site_aniso_U_11
    _atom_site_aniso_U_22
    _atom_site_aniso_U_33
    _atom_site_aniso_U_12
    _atom_site_aniso_U_13
    _atom_site_aniso_U_23
    C1 0.0274(8) 0.0247(9) 0.0245(8) -0.0008(8) -0.0019(7) -0.0009(7)
    C2 0.0286(8) 0.0303(10) 0.0254(8) -0.0058(8) -0.0033(7) 0.0066(7)
    C3 0.0407(10) 0.0347(11) 0.0358(10) -0.0087(9) -0.0072(8) 0.0085(8)
    C4 0.0443(11) 0.0470(14) 0.0499(12) -0.0198(11) -0.0082(10) 0.0180(11)
    C5 0.0300(9) 0.0640(16) 0.0456(12) -0.0128(11) 0.0021(8) 0.0228(12)
    C6 0.0299(9) 0.0547(14) 0.0382(11) -0.0004(10) 0.0050(8) 0.0111(10)
    C7 0.0259(8) 0.0376(11) 0.0242(9) -0.0010(8) -0.0007(7) 0.0052(8)
    C8 0.0257(8) 0.0340(10) 0.0231(8) 0.0020(8) 0.0004(6) 0.0010(7)
    C9 0.0256(8) 0.0243(9) 0.0235(8) -0.0044(7) 0.0028(6) 0.0002(7)
    C10 0.0239(7) 0.0330(10) 0.0279(8) -0.0048(8) -0.0010(7) 0.0047(8)
    C11 0.0274(8) 0.0323(10) 0.0303(9) -0.0040(8) -0.0033(7) 0.0067(8)
    C12 0.0496(11) 0.0329(11) 0.0320(10) -0.0066(9) -0.0117(9) 0.0063(8)
    C13 0.0405(9) 0.0386(12) 0.0305(9) -0.0040(9) -0.0032(8) 0.0047(8)
    C14 0.0525(11) 0.0517(14) 0.0291(10) -0.0029(11) -0.0046(9) 0.0090(10)
    C15 0.0509(12) 0.0486(14) 0.0397(11) -0.0048(11) -0.0007(9) 0.0212(10)
    C16 0.0394(10) 0.0349(12) 0.0479(12) -0.0061(9) -0.0029(9) 0.0128(9)
    C17 0.0296(8) 0.0345(11) 0.0345(10) -0.0036(8) -0.0009(7) 0.0025(8)
    C18 0.0266(8) 0.0331(11) 0.0293(9) -0.0016(8) -0.0010(7) 0.0037(8)
    C19 0.0260(8) 0.0242(9) 0.0251(8) 0.0023(7) -0.0001(6) 0.0000(7)
    C20 0.0339(9) 0.0391(12) 0.0355(10) 0.0120(9) -0.0027(8) -0.0033(9)
    C21 0.0586(13) 0.0366(13) 0.0445(12) 0.0161(11) -0.0031(10) -0.0029(10)
    C22 0.0613(13) 0.0301(11) 0.0465(12) -0.0004(11) 0.0006(10) 0.0005(9)
    C23 0.0467(11) 0.0334(12) 0.0450(12) -0.0015(10) 0.0041(9) 0.0059(9)
    C24 0.0297(8) 0.0311(11) 0.0368(10) 0.0033(8) 0.0038(7) 0.0022(8)
    C25 0.0309(9) 0.0303(10) 0.0219(8) 0.0057(8) -0.0011(7) 0.0008(7)
    C26 0.0237(7) 0.0289(9) 0.0268(8) 0.0011(7) -0.0005(6) -0.0033(7)
    C27 0.0409(10) 0.0352(11) 0.0290(9) -0.0018(9) -0.0006(8) 0.0002(8)
    C28 0.0516(12) 0.0326(11) 0.0448(11) -0.0035(10) -0.0019(9) -0.0012(9)
    C29 0.0456(10) 0.0364(12) 0.0452(11) -0.0059(10) 0.0020(9) -0.0125(10)
    C30 0.0449(10) 0.0424(12) 0.0355(11) -0.0055(10) 0.0090(9) -0.0106(9)
    C31 0.0295(8) 0.0382(11) 0.0274(9) -0.0010(8) 0.0012(7) -0.0028(8)
    N1 0.0267(7) 0.0236(8) 0.0251(7) -0.0033(6) 0.0035(6) -0.0021(6)
    N2 0.0647(11) 0.0360(10) 0.0280(8) -0.0077(9) -0.0123(8) 0.0022(7)
    N3 0.0224(7) 0.0340(9) 0.0244(8) 0.0040(6) -0.0023(6) -0.0013(6)
    O1 0.0384(6) 0.0295(7) 0.0346(7) -0.0011(6) 0.0070(6) -0.0068(6)
    O2 0.0414(7) 0.0334(8) 0.0374(7) 0.0041(6) 0.0071(6) -0.0081(6)
    O3 0.0316(6) 0.0428(8) 0.0247(6) -0.0066(6) 0.0013(5) 0.0054(6)
    O4 0.0276(6) 0.0523(9) 0.0349(7) -0.0029(6) -0.0065(5) 0.0039(6)
    O5 0.0860(13) 0.0317(9) 0.0442(10) 0.0013(9) 0.0080(9) 0.0005(7)
_geom_special_details
;
All e.s.d.'s (except the e.s.d. in the dihedral angle between two l.s. planes)
are estimated using the full covariance matrix. The cell e.s.d.'s are taken
into account individually in the estimation of e.s.d.'s in distances, angles
and torsion angles; correlations between e.s.d.'s in cell parameters are only
used when they are defined by crystal symmetry. An approximate (isotropic)
treatment of cell e.s.d.'s is used for estimating e.s.d.'s involving l.s.
planes.
;
loop_
    _geom_bond_atom_site_label_1
    _geom_bond_atom_site_label_2
    _geom_bond_site_symmetry_2
    _geom_bond_distance
    _geom_bond_publ_flag
    C1 O1 . 1.213(2) ?
    C1 N1 . 1.384(2) ?
    C1 C2 . 1.492(3) ?
    C2 C3 . 1.374(3) ?
    C2 C7 . 1.392(3) ?
    C3 C4 . 1.397(3) ?
    C3 H3 . 0.9300 ?
    C4 C5 . 1.383(4) ?
    C4 H4 . 0.9300 ?
    C5 C6 . 1.387(4) ?
    C5 H5 . 0.9300 ?
    C6 C7 . 1.385(3) ?
    C6 H6 . 0.9300 ?
    C7 C8 . 1.481(3) ?
    C8 O2 . 1.209(2) ?
    C8 N1 . 1.400(2) ?
    C9 N1 . 1.457(2) ?
    C9 C10 . 1.538(2) ?
    C9 C19 . 1.547(2) ?
    C9 H9 . 0.9800 ?
    C10 C11 . 1.499(3) ?
    C10 H10A . 0.9700 ?
    C10 H10B . 0.9700 ?
    C11 C12 . 1.363(3) ?
    C11 C18 . 1.442(3) ?
    C12 N2 . 1.376(3) ?
    C12 H12 . 0.9300 ?
    C13 N2 . 1.373(3) ?
    C13 C14 . 1.397(3) ?
    C13 C18 . 1.410(3) ?
    C14 C15 . 1.378(4) ?
    C14 H14 . 0.9300 ?
    C15 C16 . 1.397(3) ?
    C15 H15 . 0.9300 ?
    C16 C17 . 1.381(3) ?
    C16 H16 . 0.9300 ?
    C17 C18 . 1.396(3) ?
    C17 H17 . 0.9300 ?
    C19 O3 . 1.246(2) ?
    C19 O4 . 1.247(2) ?
    C20 C25 . 1.527(3) ?
    C20 C21 . 1.527(3) ?
    C20 H20A . 0.9700 ?
    C20 H20B . 0.9700 ?
    C21 C22 . 1.517(3) ?
    C21 H21A . 0.9700 ?
    C21 H21B . 0.9700 ?
    C22 C23 . 1.521(3) ?
    C22 H22A . 0.9700 ?
    C22 H22B . 0.9700 ?
    C23 C24 . 1.521(3) ?
    C23 H23A . 0.9700 ?
    C23 H23B . 0.9700 ?
    C24 C25 . 1.519(3) ?
    C24 H24A . 0.9700 ?
    C24 H24B . 0.9700 ?
    C25 N3 . 1.499(3) ?
    C25 H25 . 0.9800 ?
    C26 N3 . 1.500(2) ?
    C26 C27 . 1.517(3) ?
    C26 C31 . 1.527(2) ?
    C26 H26 . 0.9800 ?
    C27 C28 . 1.524(3) ?
    C27 H27A . 0.9700 ?
    C27 H27B . 0.9700 ?
    C28 C29 . 1.522(3) ?
    C28 H28A . 0.9700 ?
    C28 H28B . 0.9700 ?
    C29 C30 . 1.516(3) ?
    C29 H29A . 0.9700 ?
    C29 H29B . 0.9700 ?
    C30 C31 . 1.522(3) ?
    C30 H30A . 0.9700 ?
    C30 H30B . 0.9700 ?
    C31 H31A . 0.9700 ?
    C31 H31B . 0.9700 ?
    N2 H2 . 0.8600 ?
    N3 HN3B . 0.86(2) ?
    N3 HN3A . 0.99(3) ?
    O5 H5B . 0.82(4) ?
    O5 H5C . 0.89(4) ?
    O99 C88 . 1.145(5) ?
    N99 C88 . 1.289(5) ?
    N99 C96 . 1.387(7) ?
    N99 C97 . 1.561(6) ?
    C88 H88 . 0.9300 ?
    C96 H96A . 0.9600 ?
    C96 H96B . 0.9600 ?
    C96 H96C . 0.9600 ?
    C97 H97A . 0.9600 ?
    C97 H97B . 0.9600 ?
    C97 H97C . 0.9600 ?
    O99B C88B . 1.266(12) ?
    N99B C88B . 1.189(13) ?
    N99B C97B . 1.350(18) ?
    N99B C96B . 1.640(12) ?
    C88B H88B . 0.9300 ?
    C96B H96D . 0.9600 ?
    C96B H96E . 0.9600 ?
    C96B H96F . 0.9600 ?
    C97B H97D . 0.9600 ?
    C97B H97E . 0.9600 ?
    C97B H97F . 0.9600 ?
loop_
    _geom_angle_atom_site_label_1
    _geom_angle_atom_site_label_2
    _geom_angle_atom_site_label_3
    _geom_angle_site_symmetry_1
    _geom_angle_site_symmetry_3
    _geom_angle
    _geom_angle_publ_flag
    O1 C1 N1 . . 124.88(17) ?
    O1 C1 C2 . . 128.72(18) ?
    N1 C1 C2 . . 106.39(15) ?
    C3 C2 C7 . . 121.81(17) ?
    C3 C2 C1 . . 130.83(19) ?
    C7 C2 C1 . . 107.35(16) ?
    C2 C3 C4 . . 116.9(2) ?
    C2 C3 H3 . . 121.5 ?
    C4 C3 H3 . . 121.5 ?
    C5 C4 C3 . . 121.5(2) ?
    C5 C4 H4 . . 119.2 ?
    C3 C4 H4 . . 119.2 ?
    C4 C5 C6 . . 121.27(19) ?
    C4 C5 H5 . . 119.4 ?
    C6 C5 H5 . . 119.4 ?
    C7 C6 C5 . . 117.3(2) ?
    C7 C6 H6 . . 121.3 ?
    C5 C6 H6 . . 121.3 ?
    C6 C7 C2 . . 121.15(19) ?
    C6 C7 C8 . . 130.40(19) ?
    C2 C7 C8 . . 108.46(15) ?
    O2 C8 N1 . . 124.68(17) ?
    O2 C8 C7 . . 129.50(17) ?
    N1 C8 C7 . . 105.82(16) ?
    N1 C9 C10 . . 111.75(15) ?
    N1 C9 C19 . . 111.15(14) ?
    C10 C9 C19 . . 113.34(13) ?
    N1 C9 H9 . . 106.7 ?
    C10 C9 H9 . . 106.7 ?
    C19 C9 H9 . . 106.7 ?
    C11 C10 C9 . . 113.96(14) ?
    C11 C10 H10A . . 108.8 ?
    C9 C10 H10A . . 108.8 ?
    C11 C10 H10B . . 108.8 ?
    C9 C10 H10B . . 108.8 ?
    H10A C10 H10B . . 107.7 ?
    C12 C11 C18 . . 105.80(16) ?
    C12 C11 C10 . . 126.61(18) ?
    C18 C11 C10 . . 127.58(18) ?
    C11 C12 N2 . . 111.09(18) ?
    C11 C12 H12 . . 124.5 ?
    N2 C12 H12 . . 124.5 ?
    N2 C13 C14 . . 129.6(2) ?
    N2 C13 C18 . . 108.08(17) ?
    C14 C13 C18 . . 122.2(2) ?
    C15 C14 C13 . . 117.5(2) ?
    C15 C14 H14 . . 121.3 ?
    C13 C14 H14 . . 121.3 ?
    C14 C15 C16 . . 121.1(2) ?
    C14 C15 H15 . . 119.4 ?
    C16 C15 H15 . . 119.4 ?
    C17 C16 C15 . . 121.4(2) ?
    C17 C16 H16 . . 119.3 ?
    C15 C16 H16 . . 119.3 ?
    C16 C17 C18 . . 118.99(19) ?
    C16 C17 H17 . . 120.5 ?
    C18 C17 H17 . . 120.5 ?
    C17 C18 C13 . . 118.79(18) ?
    C17 C18 C11 . . 134.22(18) ?
    C13 C18 C11 . . 106.97(17) ?
    O3 C19 O4 . . 125.87(17) ?
    O3 C19 C9 . . 116.25(15) ?
    O4 C19 C9 . . 117.84(15) ?
    C25 C20 C21 . . 112.50(17) ?
    C25 C20 H20A . . 109.1 ?
    C21 C20 H20A . . 109.1 ?
    C25 C20 H20B . . 109.1 ?
    C21 C20 H20B . . 109.1 ?
    H20A C20 H20B . . 107.8 ?
    C22 C21 C20 . . 111.41(18) ?
    C22 C21 H21A . . 109.3 ?
    C20 C21 H21A . . 109.3 ?
    C22 C21 H21B . . 109.3 ?
    C20 C21 H21B . . 109.3 ?
    H21A C21 H21B . . 108.0 ?
    C21 C22 C23 . . 110.53(19) ?
    C21 C22 H22A . . 109.5 ?
    C23 C22 H22A . . 109.5 ?
    C21 C22 H22B . . 109.5 ?
    C23 C22 H22B . . 109.5 ?
    H22A C22 H22B . . 108.1 ?
    C24 C23 C22 . . 110.70(17) ?
    C24 C23 H23A . . 109.5 ?
    C22 C23 H23A . . 109.5 ?
    C24 C23 H23B . . 109.5 ?
    C22 C23 H23B . . 109.5 ?
    H23A C23 H23B . . 108.1 ?
    C25 C24 C23 . . 111.33(16) ?
    C25 C24 H24A . . 109.4 ?
    C23 C24 H24A . . 109.4 ?
    C25 C24 H24B . . 109.4 ?
    C23 C24 H24B . . 109.4 ?
    H24A C24 H24B . . 108.0 ?
    N3 C25 C24 . . 110.73(15) ?
    N3 C25 C20 . . 107.89(15) ?
    C24 C25 C20 . . 111.34(16) ?
    N3 C25 H25 . . 108.9 ?
    C24 C25 H25 . . 108.9 ?
    C20 C25 H25 . . 108.9 ?
    N3 C26 C27 . . 108.74(14) ?
    N3 C26 C31 . . 110.93(15) ?
    C27 C26 C31 . . 110.66(16) ?
    N3 C26 H26 . . 108.8 ?
    C27 C26 H26 . . 108.8 ?
    C31 C26 H26 . . 108.8 ?
    C26 C27 C28 . . 111.49(16) ?
    C26 C27 H27A . . 109.3 ?
    C28 C27 H27A . . 109.3 ?
    C26 C27 H27B . . 109.3 ?
    C28 C27 H27B . . 109.3 ?
    H27A C27 H27B . . 108.0 ?
    C29 C28 C27 . . 111.16(18) ?
    C29 C28 H28A . . 109.4 ?
    C27 C28 H28A . . 109.4 ?
    C29 C28 H28B . . 109.4 ?
    C27 C28 H28B . . 109.4 ?
    H28A C28 H28B . . 108.0 ?
    C30 C29 C28 . . 110.23(18) ?
    C30 C29 H29A . . 109.6 ?
    C28 C29 H29A . . 109.6 ?
    C30 C29 H29B . . 109.6 ?
    C28 C29 H29B . . 109.6 ?
    H29A C29 H29B . . 108.1 ?
    C29 C30 C31 . . 112.23(16) ?
    C29 C30 H30A . . 109.2 ?
    C31 C30 H30A . . 109.2 ?
    C29 C30 H30B . . 109.2 ?
    C31 C30 H30B . . 109.2 ?
    H30A C30 H30B . . 107.9 ?
    C30 C31 C26 . . 109.94(16) ?
    C30 C31 H31A . . 109.7 ?
    C26 C31 H31A . . 109.7 ?
    C30 C31 H31B . . 109.7 ?
    C26 C31 H31B . . 109.7 ?
    H31A C31 H31B . . 108.2 ?
    C1 N1 C8 . . 111.92(15) ?
    C1 N1 C9 . . 124.30(14) ?
    C8 N1 C9 . . 123.65(15) ?
    C13 N2 C12 . . 108.05(17) ?
    C13 N2 H2 . . 126.0 ?
    C12 N2 H2 . . 126.0 ?
    C25 N3 C26 . . 117.94(14) ?
    C25 N3 HN3B . . 109.4(16) ?
    C26 N3 HN3B . . 108.4(16) ?
    C25 N3 HN3A . . 107.8(15) ?
    C26 N3 HN3A . . 110.9(15) ?
    HN3B N3 HN3A . . 101(2) ?
    H5B O5 H5C . . 103(3) ?
    C88 N99 C96 . . 131.1(4) ?
    C88 N99 C97 . . 114.1(4) ?
    C96 N99 C97 . . 114.8(4) ?
    O99 C88 N99 . . 132.4(4) ?
    O99 C88 H88 . . 113.8 ?
    N99 C88 H88 . . 113.8 ?
    N99 C96 H96A . . 109.5 ?
    N99 C96 H96B . . 109.5 ?
    H96A C96 H96B . . 109.5 ?
    N99 C96 H96C . . 109.5 ?
    H96A C96 H96C . . 109.5 ?
    H96B C96 H96C . . 109.5 ?
    N99 C97 H97A . . 109.5 ?
    N99 C97 H97B . . 109.5 ?
    H97A C97 H97B . . 109.5 ?
    N99 C97 H97C . . 109.5 ?
    H97A C97 H97C . . 109.5 ?
    H97B C97 H97C . . 109.5 ?
    C88B N99B C97B . . 146.5(11) ?
    C88B N99B C96B . . 108.5(8) ?
    C97B N99B C96B . . 101.6(10) ?
    N99B C88B O99B . . 131.1(10) ?
    N99B C88B H88B . . 114.5 ?
    O99B C88B H88B . . 114.5 ?
    N99B C96B H96D . . 109.5 ?
    N99B C96B H96E . . 109.5 ?
    H96D C96B H96E . . 109.5 ?
    N99B C96B H96F . . 109.5 ?
    H96D C96B H96F . . 109.5 ?
    H96E C96B H96F . . 109.5 ?
    N99B C97B H97D . . 109.5 ?
    N99B C97B H97E . . 109.5 ?
    H97D C97B H97E . . 109.5 ?
    N99B C97B H97F . . 109.5 ?
    H97D C97B H97F . . 109.5 ?
    H97E C97B H97F . . 109.5 ?
loop_
    _geom_hbond_atom_site_label_D
    _geom_hbond_atom_site_label_H
    _geom_hbond_atom_site_label_A
    _geom_hbond_site_symmetry_D
    _geom_hbond_site_symmetry_H
    _geom_hbond_site_symmetry_A
    _geom_hbond_distance_DH
    _geom_hbond_distance_HA
    _geom_hbond_distance_DA
    _geom_hbond_angle_DHA
    _geom_hbond_publ_flag
    N3 HN3B O4 1_555 1_555 1_655 0.86(3) 1.88(3) 2.7309(19) 169(2) y
    N2 H2 O5 1_555 1_555 3_556 0.86 1.97 2.813(3) 165 y
    N3 HN3A O3 1_555 1_555 3_555 0.99(3) 1.79(3) 2.7740(19) 173(2) y
    O5 H5B O99 1_555 1_555 1_555 0.83(4) 1.84(4) 2.645(4) 164(4) y
    O5 H5C O1 1_555 1_555 2_555 0.89(4) 1.99(4) 2.857(2) 164(3) y
data_global
_journal_date_recd_electronic     2010-10-05
_journal_date_accepted     2010-11-09
_journal_name_full     'Acta Crystallographica, Section E'
_journal_year     2010
_journal_volume     66
_journal_issue     12
_journal_page_first     o3175
_journal_page_last     o3176
_journal_paper_category     QO
_journal_coeditor_code     VM2050
_publ_contact_author_name     ' Wouters Johan'
_publ_contact_author_address
;
      Department of Chemistry
      University of Namur
      61 Rue de Bruxelles
      B-5000 Namur
      Belgium
;
_publ_contact_author_email     johan.wouters@fundp.ac.be
_publ_contact_author_fax     '32 81 724540'
_publ_contact_author_phone     '32 81 724550'
_publ_section_title
;
The dicyclohexylamine salt of RG108 (<i>N</i>-phthalyl-<i>L</i>-tryptophan), a
potential epigenetic modulator
;
loop_
    _publ_author_name
    _publ_author_address
    'Julie Braun'
;
      Department of Chemistry
      University of Namur
      61, Rue de Bruxelles
      B-5000 Namur
      Belgium
;
    'Irving Boittiaux'
;
      Department of Chemistry
      University of Namur
      61, Rue de Bruxelles
      B-5000 Namur
      Belgium
;
    'Anaelle Tilborg'
;
      Department of Chemistry
      University of Namur
      61, Rue de Bruxelles
      B-5000 Namur
      Belgium
;
    'Didier Lambert'
;
      Louvain Drug Research Institute (LDRI)
      UCL
      50, Avenue Mounier
      B-1200 Woluwe-Saint-Lambert
      Belgium
;
    'Johan Wouters '
;
      Department of Chemistry
      University of Namur
      61, Rue de Bruxelles
      B-5000 Namur
      Belgium
;
