# Supplementary material for: The dicyclo­hexyl­amine salt of RG108 (N-phthalyl-l-tryptophan), a potential epigenetic modulator
Source: Acta Crystallogr Sect E Struct Rep Online. 2010 Nov 13;66(Pt 12):o3175–6. doi: 10.1107/S160053681004626X (PMC3011641; doi:10.1107/S160053681004626X)
Supplement: Supplementary file 2 [file e-66-o3175-Isup2.hkl]

#
# h,k,l, Fc-squared, Fo-squared, sigma(Fo-squared) and status flag
#
data_I
_shelx_title ' bn_RG108 in P2(1)2(1)2(1)'
_shelx_refln_list_code          4
_shelx_F_calc_maximum      249.54
_exptl_crystal_F_000      1392.00
_reflns_d_resolution_high  0.8352
 
loop_
 _symmetry_equiv_pos_as_xyz
 'x, y, z'
 '-x+1/2, -y, z+1/2'
 'x+1/2, -y+1/2, -z'
 '-x, y+1/2, -z+1/2'
 
_cell_length_a     9.0884
_cell_length_b    15.0206
_cell_length_c    24.4749
_cell_angle_alpha  90.000
_cell_angle_beta   90.000
_cell_angle_gamma  90.000
 
_shelx_F_squared_multiplier     1.000
 
loop_
 _refln_index_h
 _refln_index_k
 _refln_index_l
 _refln_F_squared_calc
 _refln_F_squared_meas
 _refln_F_squared_sigma
 _refln_observed_status
   2   0   0    23672.89    23231.98    100.38 o
   4   0   0      329.45      276.32     14.99 o
   6   0   0      101.55      138.69      9.19 o
   8   0   0       20.79       22.65      5.85 o
  10   0   0      243.18      247.11     14.00 o
   1   1   0     3858.33     3550.47     54.83 o
   2   1   0     8057.59     7334.34     86.86 o
   3   1   0       70.57       66.20      4.93 o
   4   1   0      330.64      300.71     12.78 o
   5   1   0     5675.37     6453.47    145.65 o
   6   1   0      438.32      480.16      8.72 o
   7   1   0      335.23      382.95      9.32 o
   8   1   0      921.91      919.74     14.11 o
   9   1   0       10.42       12.91      5.66 o
  10   1   0      449.55      420.73     13.02 o
   0   2   0    12806.92    11759.42     82.45 o
   1   2   0     3847.50     3586.96    132.54 o
   2   2   0     2062.72     1987.37     32.07 o
   3   2   0      724.88      735.92     27.04 o
   4   2   0      244.94      243.41     19.96 o
   5   2   0     1163.04     1169.82     71.64 o
   6   2   0        6.66       10.25      4.00 o
   7   2   0      721.30      751.60     11.26 o
   8   2   0       27.59       31.43      8.06 o
   9   2   0       11.96       13.14      5.59 o
  10   2   0      154.90      135.40      6.70 o
   1   3   0     5532.73     4857.40     43.57 o
   2   3   0     2781.94     2407.72     59.11 o
   3   3   0     1926.79     2121.40     46.69 o
   4   3   0     1299.58     1331.11     59.52 o
   5   3   0       54.17       51.74      9.29 o
   6   3   0      426.66      440.98      9.55 o
   7   3   0      414.32      418.81     12.38 o
   8   3   0      292.34      305.48     14.20 o
   9   3   0        5.08        7.62      5.59 o
  10   3   0       11.50        0.76      4.97 o
   0   4   0    47740.48    41682.10    220.15 o
   1   4   0     5055.24     4856.39     51.99 o
   2   4   0     1280.92     1344.18     55.10 o
   3   4   0       27.56       16.21     13.81 o
   4   4   0        6.61        2.71     15.13 o
   5   4   0     1181.26     1194.37     43.87 o
   6   4   0      895.31      888.39     15.41 o
   7   4   0     1286.49     1269.66     19.85 o
   8   4   0     1292.93     1326.98     30.66 o
   9   4   0       48.48       43.94      6.02 o
  10   4   0      207.16      207.37      7.66 o
   1   5   0      977.17      862.63     61.30 o
   2   5   0        7.52        2.76      7.65 o
   3   5   0       84.80       50.52     15.30 o
   4   5   0      768.85      824.09     38.45 o
   5   5   0       29.20       45.79      5.81 o
   6   5   0     1106.51     1205.57     22.99 o
   7   5   0      321.21      359.47     15.60 o
   8   5   0     1718.15     1761.59     79.78 o
   9   5   0      111.61       82.90     11.84 o
  10   5   0        1.32        0.81      4.98 o
   0   6   0     6135.85     5737.23    104.67 o
   1   6   0     1341.67     1333.36     36.23 o
   2   6   0       39.90       28.63      9.50 o
   3   6   0     1526.20     1335.93     51.71 o
   4   6   0        2.65       16.82     19.03 o
   5   6   0      392.87      396.08     11.52 o
   6   6   0      473.93      502.18     16.90 o
   7   6   0     1986.60     1862.31     47.14 o
   8   6   0      419.16      421.87     16.72 o
   9   6   0       21.51       24.11      8.34 o
  10   6   0       54.02       61.94      6.66 o
   1   7   0     4624.43     4900.50     73.15 o
   2   7   0      741.49      775.36     52.77 o
   3   7   0      604.58      562.34     34.42 o
   4   7   0       68.30       29.38      7.86 o
   5   7   0      307.10      298.30     10.96 o
   6   7   0     1952.42     1854.89     29.97 o
   7   7   0      232.06      243.52     14.42 o
   8   7   0      177.71      167.48     12.31 o
   9   7   0        4.18        7.63      7.40 o
  10   7   0      163.06      175.08     10.36 o
   0   8   0     4328.58     4552.01    110.34 o
   1   8   0     4893.28     5409.48     83.19 o
   2   8   0       35.91       12.78     26.66 o
   3   8   0     1019.74     1020.28     37.87 o
   4   8   0       11.56       23.97      6.17 o
   5   8   0      427.98      432.00     15.27 o
   6   8   0       71.08       52.77      9.66 o
   7   8   0      525.63      471.41     17.18 o
   8   8   0       91.55       90.96     10.58 o
   9   8   0      154.15      144.22     20.82 o
   1   9   0       13.76        4.62     30.36 o
   2   9   0        0.49       -1.88     10.76 o
   3   9   0        0.69        2.58      5.55 o
   4   9   0     1179.64     1014.63     29.16 o
   5   9   0       61.68       49.02      7.44 o
   6   9   0      175.43      216.37     13.03 o
   7   9   0      118.05      104.11     10.49 o
   8   9   0      253.08      269.51     12.42 o
   9   9   0        0.79       -2.93      4.68 o
   0  10   0      143.08      123.46     11.62 o
   1  10   0        3.76        0.88      9.71 o
   2  10   0      506.60      488.96     16.25 o
   3  10   0        5.86        7.60      5.93 o
   4  10   0      289.97      366.35     15.24 o
   5  10   0      299.89      318.21     15.69 o
   6  10   0      438.84      435.28     15.23 o
   7  10   0      101.38       78.99      9.61 o
   8  10   0      200.90      188.51      9.95 o
   9  10   0      174.26      191.31     11.33 o
   1  11   0       53.30       70.19      8.72 o
   2  11   0       21.01       28.01      8.51 o
   3  11   0      177.85      175.83     11.15 o
   4  11   0       35.18       26.69      9.44 o
   5  11   0      572.63      551.49     19.40 o
   6  11   0      154.14      131.85     16.64 o
   7  11   0      523.79      535.51     14.57 o
   8  11   0      134.86      167.28     12.69 o
   0  12   0     3078.08     3316.88     51.59 o
   1  12   0     1286.45     1384.12     33.95 o
   2  12   0      655.77      693.57     26.29 o
   3  12   0      177.99      143.68     12.11 o
   4  12   0       12.09       14.17      8.64 o
   5  12   0        0.48        1.62     14.16 o
   6  12   0        0.00       -7.67     11.43 o
   7  12   0       42.25       53.65     11.78 o
   8  12   0       41.55       42.03      7.99 o
   1  13   0        2.37       -2.22     10.85 o
   2  13   0      458.03      452.78     23.23 o
   3  13   0      369.86      325.63     15.78 o
   4  13   0       20.80       24.08     16.08 o
   5  13   0      319.82      314.16     21.88 o
   6  13   0       53.83       44.52     11.65 o
   7  13   0        0.29        3.03      8.34 o
   0  14   0      790.22      723.88     25.08 o
   1  14   0       89.37       96.76     20.40 o
   2  14   0       95.47       76.87     11.85 o
   3  14   0      853.76      802.81     32.15 o
   4  14   0      322.81      320.16     21.89 o
   5  14   0      102.45      102.90     12.87 o
   6  14   0       18.46        8.86      7.93 o
   1  15   0       27.32       34.91      8.96 o
   2  15   0       14.53       18.41      8.49 o
   3  15   0      151.84      145.27     16.88 o
   4  15   0       19.35       13.73     12.28 o
   5  15   0        5.59        1.26      7.52 o
   0  16   0       47.96       58.06     11.85 o
   1  16   0       74.66       48.96     12.42 o
   2  16   0       17.65       16.19     10.90 o
   3  16   0       87.17      117.09     14.32 o
   4  16   0       38.41       36.20      7.94 o
   1  17   0       20.06       29.45      6.33 o
   2  17   0       19.28       14.15      8.95 o
   3  17   0       95.51       89.64     10.60 o
   1   0   1       33.19       48.15      3.80 o
   2   0   1    62270.05    54762.03    318.02 o
   3   0   1       48.73       54.36      5.87 o
   4   0   1      157.01      149.42      7.63 o
   5   0   1       24.61       24.93     23.90 o
   6   0   1       48.90       52.19      5.18 o
   7   0   1      127.67      104.85      6.27 o
   8   0   1      119.35      127.64      5.59 o
   9   0   1      381.28      408.62      8.65 o
  10   0   1       66.48      104.32      8.12 o
 -10   1   1      158.29      176.53      7.32 o
  -9   1   1       57.39       59.56      6.19 o
  -8   1   1       19.59       23.34      5.28 o
  -7   1   1       44.32       46.39      4.36 o
  -6   1   1      637.38      680.48     12.66 o
  -5   1   1     1123.06     1260.20     67.94 o
  -4   1   1     3841.07     3902.22     43.95 o
  -3   1   1    17384.42    17117.75     98.75 o
  -2   1   1     5861.70     5282.02     30.93 o
  -1   1   1     1145.53     1083.33     11.77 o
   0   1   1     9434.68     8828.23     54.16 o
   1   1   1     1163.32     1093.12     11.24 o
   2   1   1     5872.67     5365.08     43.81 o
   3   1   1    17406.27    17261.75     58.14 o
   4   1   1     3856.53     3879.67     58.46 o
   5   1   1     1119.97     1215.84     68.57 o
   6   1   1      638.09      695.64     10.20 o
   7   1   1       44.76       43.77      5.84 o
   8   1   1       19.31       20.18      5.48 o
   9   1   1       57.85       57.12      5.49 o
  10   1   1      157.54      175.62      9.52 o
 -10   2   1       35.63       38.52      6.75 o
  -9   2   1      111.84      117.98      7.04 o
  -8   2   1      264.79      259.28      9.15 o
  -7   2   1      270.66      255.53      7.46 o
  -6   2   1      654.20      655.96     11.81 o
  -5   2   1     3548.51     3556.75    100.63 o
  -4   2   1       42.49       44.76     13.25 o
  -3   2   1     2914.61     2976.14     50.75 o
  -2   2   1     2034.12     1753.07     35.26 o
  -1   2   1     4875.47     4651.36     29.43 o
   0   2   1    16283.26    14591.88     92.96 o
   1   2   1     4879.62     4587.66     38.89 o
   2   2   1     2039.31     1763.26     37.32 o
   3   2   1     2930.94     3001.23     50.77 o
   4   2   1       42.79       38.33     13.95 o
   5   2   1     3549.06     3584.90     49.78 o
   6   2   1      646.43      658.53     11.21 o
   7   2   1      268.84      234.36      8.64 o
   8   2   1      268.02      256.77     11.33 o
   9   2   1      110.95      114.48      6.29 o
  10   2   1       36.22       44.46      6.70 o
 -10   3   1      574.90      596.39     11.05 o
  -9   3   1      152.06      148.99      8.76 o
  -8   3   1      134.38      128.64      9.27 o
  -7   3   1       45.15       47.16      5.93 o
  -6   3   1      313.18      325.66      6.74 o
  -5   3   1      350.16      352.61     12.94 o
  -4   3   1     1514.01     1539.35     44.40 o
  -3   3   1       73.79       91.82     19.88 o
  -2   3   1     1772.89     1542.88     26.89 o
  -1   3   1     7456.17     7031.60     91.20 o
   0   3   1     1430.17     1276.34     35.56 o
   1   3   1     7444.51     6989.40     64.74 o
   2   3   1     1771.48     1551.71     49.91 o
   3   3   1       76.52       83.12     14.75 o
   4   3   1     1534.10     1515.50     44.57 o
   5   3   1      350.56      357.96     12.82 o
   6   3   1      310.95      315.61      8.43 o
   7   3   1       44.79       49.85      5.85 o
   8   3   1      133.22      126.08     13.83 o
   9   3   1      150.59      140.84      7.45 o
  10   3   1      571.61      603.20     17.87 o
 -10   4   1       93.27      100.99      6.38 o
  -9   4   1      356.53      358.89     13.92 o
  -8   4   1      250.29      265.20     12.00 o
  -7   4   1      560.74      608.13     11.77 o
  -6   4   1      691.36      664.97     11.17 o
  -5   4   1       71.25       93.00      8.85 o
  -4   4   1      153.13      167.74     19.32 o
  -3   4   1     3196.75     2986.85     58.71 o
  -2   4   1      850.98      782.30     54.87 o
  -1   4   1     3358.37     3171.42     43.37 o
   0   4   1      586.95      512.33     28.81 o
   1   4   1     3363.52     3204.39     42.79 o
   2   4   1      855.39      761.68     21.85 o
   3   4   1     3201.50     3011.43     58.99 o
   4   4   1      152.12      151.43     19.70 o
   5   4   1       71.14       98.33     11.24 o
   6   4   1      688.23      662.00     21.19 o
   7   4   1      560.61      626.51     20.18 o
   8   4   1      252.11      252.15     20.31 o
   9   4   1      353.06      356.12      9.81 o
  10   4   1       94.43       95.49      6.40 o
 -10   5   1       53.78       56.28      5.64 o
  -9   5   1       36.80       42.41      8.44 o
  -8   5   1      382.73      378.57     16.28 o
  -7   5   1      748.90      758.47     30.78 o
  -6   5   1      522.25      525.42      9.55 o
  -5   5   1     1358.48     1424.25     17.38 o
  -4   5   1      453.72      416.41     29.73 o
  -3   5   1     1284.08     1433.20     44.58 o
  -2   5   1      188.85      159.59     13.18 o
  -1   5   1     4424.19     4579.89     74.38 o
   0   5   1      844.94      794.09     27.16 o
   1   5   1     4405.50     4567.55     58.10 o
   2   5   1      187.93      160.71     11.92 o
   3   5   1     1281.72     1413.58     83.17 o
   4   5   1      458.76      405.74     30.24 o
   5   5   1     1349.04     1396.22     18.32 o
   6   5   1      525.46      511.74     12.58 o
   7   5   1      748.96      735.63     20.66 o
   8   5   1      382.48      414.73     18.62 o
   9   5   1       36.35       30.28      7.06 o
  10   5   1       53.97       47.86      5.43 o
 -10   6   1       59.09       62.27      6.93 o
  -9   6   1      125.06      123.78     10.00 o
  -8   6   1       51.86       63.48     10.93 o
  -7   6   1       49.99       36.28     10.50 o
  -6   6   1      479.06      463.31     10.45 o
  -5   6   1      931.93      970.04     13.10 o
  -4   6   1      632.47      554.76     33.62 o
  -3   6   1      373.92      323.85     27.67 o
  -2   6   1     1785.74     2015.65     40.34 o
  -1   6   1     2151.15     2117.88     44.77 o
   0   6   1       52.09       45.43     13.90 o
   1   6   1     2156.03     2133.53     77.00 o
   2   6   1     1784.10     1935.82     60.35 o
   3   6   1      369.61      306.14     26.92 o
   4   6   1      628.57      523.06     33.88 o
   5   6   1      926.88      969.54     16.65 o
   6   6   1      477.89      442.77     23.69 o
   7   6   1       49.52       32.45     10.45 o
   8   6   1       52.22       57.14     10.65 o
   9   6   1      123.74      128.90      8.34 o
  10   6   1       58.99       65.48      6.73 o
 -10   7   1      131.11      123.99      9.30 o
  -9   7   1      370.68      386.86     13.08 o
  -8   7   1       14.32       19.22      9.37 o
  -7   7   1     1225.90     1231.85     26.52 o
  -6   7   1       14.46       10.32      5.35 o
  -5   7   1      989.47      996.14     13.67 o
  -4   7   1     1093.88     1251.25     15.51 o
  -3   7   1      654.37      825.21     40.49 o
  -2   7   1      839.42      836.30     55.84 o
  -1   7   1      145.07      151.35     17.77 o
   0   7   1      161.82      201.06     18.75 o
   1   7   1      145.29      135.60     17.14 o
   2   7   1      842.49      856.90     56.04 o
   3   7   1      649.80      809.53     40.84 o
   4   7   1     1091.16     1184.17     34.71 o
   5   7   1      985.09      993.71     17.65 o
   6   7   1       14.90       13.96      8.70 o
   7   7   1     1233.02     1188.49     25.36 o
   8   7   1       14.06       16.16      8.87 o
   9   7   1      370.77      365.73     10.65 o
  -9   8   1       48.42       43.73      7.51 o
  -8   8   1       67.31       69.13      9.85 o
  -7   8   1      116.38      109.10     11.34 o
  -6   8   1      542.40      570.15     15.45 o
  -5   8   1      337.88      313.30     11.65 o
  -4   8   1      159.82      190.54      7.90 o
  -3   8   1      444.76      414.61     19.36 o
  -2   8   1     1240.51     1388.71     70.64 o
  -1   8   1      160.74      195.94     20.22 o
   0   8   1        9.78        7.87     14.68 o
   1   8   1      161.32      197.37     19.51 o
   2   8   1     1240.18     1504.19     75.13 o
   3   8   1      443.77      399.20     18.60 o
   4   8   1      156.56      191.77      8.77 o
   5   8   1      337.77      334.80     11.47 o
   6   8   1      542.99      568.25     18.02 o
   7   8   1      117.39      116.52     12.34 o
   8   8   1       67.66       56.58      9.69 o
   9   8   1       47.83       50.95      6.15 o
  -9   9   1       64.49       63.99      9.54 o
  -8   9   1      137.78      134.14     10.36 o
  -7   9   1        5.37       12.96      8.77 o
  -6   9   1      176.67      193.01     10.75 o
  -5   9   1       32.74       33.51      7.47 o
  -4   9   1       55.77       44.06      7.16 o
  -3   9   1      403.90      445.76     11.96 o
  -2   9   1       27.90       37.73      8.39 o
  -1   9   1      324.40      321.69     38.60 o
   0   9   1        1.78      -17.29     17.57 o
   1   9   1      326.54      350.84     40.62 o
   2   9   1       28.65       40.38     13.42 o
   3   9   1      402.28      444.42     11.74 o
   4   9   1       56.59       46.76      8.44 o
   5   9   1       32.65       42.43      7.59 o
   6   9   1      174.31      192.18     12.56 o
   7   9   1        5.68        9.63      8.70 o
   8   9   1      138.11      143.58     10.32 o
   9   9   1       64.66       61.69      5.50 o
  -9  10   1       41.00       44.65      7.83 o
  -8  10   1        2.04        1.83      6.76 o
  -7  10   1       70.52       59.04      9.17 o
  -6  10   1      366.45      350.45     17.20 o
  -5  10   1       65.75       74.08      8.22 o
  -4  10   1      178.86      170.62      9.76 o
  -3  10   1      423.76      442.97     12.35 o
  -2  10   1      611.91      638.03     13.59 o
  -1  10   1      418.33      477.36     21.37 o
   0  10   1       13.71        9.19      6.82 o
   1  10   1      417.50      460.23     13.51 o
   2  10   1      615.71      656.30     22.63 o
   3  10   1      421.28      435.84     12.17 o
   4  10   1      178.44      144.12     11.25 o
   5  10   1       67.32       63.27      7.79 o
   6  10   1      366.89      339.68     13.89 o
   7  10   1       70.71       60.94      8.95 o
   8  10   1        2.03       -0.19      6.56 o
   9  10   1       40.63       39.18      8.16 o
  -8  11   1        4.62        7.83      6.22 o
  -7  11   1       20.73       12.49      6.98 o
  -6  11   1      131.09      126.56     16.72 o
  -5  11   1      416.37      380.96     16.86 o
  -4  11   1       23.92       20.48      9.51 o
  -3  11   1      935.95      936.79     17.81 o
  -2  11   1      277.67      285.03     20.35 o
  -1  11   1     1004.69     1004.94     22.05 o
   0  11   1      117.47      115.96      9.48 o
   1  11   1     1006.67     1037.22     27.86 o
   2  11   1      279.38      243.80     17.07 o
   3  11   1      926.16      899.77     21.81 o
   4  11   1       23.24       18.07      8.53 o
   5  11   1      414.49      361.48     24.94 o
   6  11   1      130.80      112.64     15.83 o
   7  11   1       20.55       10.77      6.80 o
   8  11   1        4.47        9.00      8.10 o
  -8  12   1      112.49       96.05      9.11 o
  -7  12   1       51.33       51.78     10.86 o
  -6  12   1       80.78       58.17     13.78 o
  -5  12   1       39.43       40.81     10.03 o
  -4  12   1       31.52       22.23      9.31 o
  -3  12   1      698.93      659.12     22.35 o
  -2  12   1      365.29      372.25     21.26 o
  -1  12   1      107.56      125.07     10.77 o
   0  12   1        2.75       -4.12     10.99 o
   1  12   1      107.66      135.83     13.86 o
   2  12   1      363.53      365.63     20.21 o
   3  12   1      695.75      652.33     19.77 o
   4  12   1       31.35       24.21     10.52 o
   5  12   1       39.37       29.69     15.63 o
   6  12   1       79.28       59.07     13.30 o
   7  12   1       51.70       56.58     10.54 o
  -7  13   1       53.44       58.03      9.52 o
  -6  13   1       20.07       15.43     10.15 o
  -5  13   1      159.17      164.57     18.23 o
  -4  13   1       61.84       64.24      9.70 o
  -3  13   1      381.92      350.63     16.17 o
  -2  13   1     1446.51     1381.38     36.75 o
  -1  13   1      263.52      272.28     18.70 o
   0  13   1       16.69       20.12      7.91 o
   1  13   1      264.48      273.93     17.66 o
   2  13   1     1451.59     1416.86     27.04 o
   3  13   1      380.77      373.25     23.73 o
   4  13   1       62.53       75.48     17.07 o
   5  13   1      158.50      165.75     12.04 o
   6  13   1       19.92       24.54     10.13 o
   7  13   1       53.67       48.67      8.78 o
  -6  14   1      104.54       86.68     11.40 o
  -5  14   1       91.14       82.00      9.40 o
  -4  14   1       80.21       77.34     15.85 o
  -3  14   1       10.36        9.82     13.96 o
  -2  14   1      182.43      177.08     12.93 o
  -1  14   1      213.85      237.49     17.79 o
   0  14   1       10.08       28.57     12.17 o
   1  14   1      216.04      229.56     16.35 o
   2  14   1      183.23      179.10     12.10 o
   3  14   1       10.75        7.16     14.34 o
   4  14   1       79.47       95.16     16.56 o
   5  14   1       89.57       90.75     12.41 o
   6  14   1      105.30       76.82     10.06 o
  -5  15   1       12.65        9.31      8.91 o
  -4  15   1      107.30      112.59     15.41 o
  -3  15   1      152.94      166.90     17.64 o
  -2  15   1       83.87       71.96     10.00 o
  -1  15   1       70.18       82.21     13.46 o
   0  15   1       25.19       25.18     10.74 o
   1  15   1       68.80       74.27      8.98 o
   2  15   1       85.03       89.82     14.69 o
   3  15   1      151.61      143.88     16.56 o
   4  15   1      108.65      100.78      8.87 o
   5  15   1       12.86        2.17      7.99 o
  -4  16   1        2.44        4.57      5.92 o
  -3  16   1       17.96       16.00     11.95 o
  -2  16   1        2.77        0.90     11.80 o
  -1  16   1      176.04      181.02     12.96 o
   0  16   1        8.74        8.03      9.58 o
   1  16   1      176.63      181.95     15.91 o
   2  16   1        2.96       11.89     10.72 o
   3  16   1       17.50       18.68     11.37 o
  -3  17   1       22.01       20.00      8.60 o
  -2  17   1      189.77      194.50     14.03 o
  -1  17   1       51.57       44.29     10.34 o
   0  17   1       30.18       34.79      6.79 o
   1  17   1       51.56       43.12      8.20 o
   2  17   1      190.28      164.58     12.66 o
   0   0   2       98.46      121.35      9.13 o
   1   0   2     2146.09     2199.24     14.02 o
   2   0   2      362.33      391.89      9.08 o
   3   0   2      278.88      286.84      9.55 o
   4   0   2     7695.60     7971.55     62.37 o
   5   0   2      765.27      884.45     62.43 o
   6   0   2       72.55       88.84      5.72 o
   7   0   2       31.54       16.87      4.54 o
   8   0   2      464.82      473.30      8.98 o
   9   0   2       30.47       30.03      4.44 o
  10   0   2        6.15        9.51      6.21 o
 -10   1   2       31.50       37.99      5.49 o
  -9   1   2      357.91      390.44      7.57 o
  -8   1   2       73.60       64.53      5.96 o
  -7   1   2      206.45      211.70      6.07 o
  -6   1   2       99.21      102.58      5.77 o
  -5   1   2     1588.22     1717.18     87.86 o
  -4   1   2      311.96      398.71     19.60 o
  -3   1   2     8424.83     8312.68     35.84 o
  -2   1   2    15964.08    15381.87     94.15 o
  -1   1   2      827.27      777.76     10.13 o
   0   1   2     1095.01     1043.13     16.15 o
   1   1   2      823.17      768.05      9.42 o
   2   1   2    15975.80    15568.11    111.04 o
   3   1   2     8434.24     8470.37     72.81 o
   4   1   2      311.34      408.78     21.71 o
   5   1   2     1595.09     1729.83     84.54 o
   6   1   2       98.58      111.44      6.24 o
   7   1   2      206.05      219.41      9.87 o
   8   1   2       73.95       67.22      5.45 o
   9   1   2      361.16      388.38      8.68 o
  10   1   2       31.09       33.77      6.47 o
 -10   2   2       96.98      107.78      8.08 o
  -9   2   2       72.21       71.00      6.36 o
  -8   2   2      649.85      636.61     10.93 o
  -7   2   2      486.30      478.03      8.65 o
  -6   2   2       45.96       48.97      4.52 o
  -5   2   2      142.80      164.29     10.92 o
  -4   2   2     2512.40     2486.53     51.97 o
  -3   2   2     1250.37     1308.03     53.89 o
  -2   2   2     8626.79     8041.25     29.49 o
  -1   2   2     3286.37     3165.71     25.24 o
   0   2   2     1078.31      966.70     28.07 o
   1   2   2     3291.38     3082.09     38.09 o
   3   2   2     1243.00     1243.49     22.84 o
   4   2   2     2510.94     2449.60     52.13 o
   5   2   2      146.03      167.00     32.46 o
   6   2   2       46.74       56.26      5.58 o
   7   2   2      486.98      480.41     12.47 o
   8   2   2      653.64      613.57     14.71 o
   9   2   2       72.29       66.24      5.62 o
  10   2   2       96.95      101.24      6.35 o
 -10   3   2       37.04       29.59      5.20 o
  -9   3   2       26.03       23.42      5.71 o
  -8   3   2      155.46      155.45      7.65 o
  -7   3   2       21.56       21.57      5.51 o
  -6   3   2       31.65       32.26      5.31 o
  -5   3   2      160.29      188.36     12.16 o
  -4   3   2     2261.57     2270.20     53.85 o
  -3   3   2      449.55      422.33     23.57 o
  -2   3   2     2757.35     2665.21     27.34 o
  -1   3   2     8690.02     8380.48     74.36 o
   0   3   2        0.14        1.30      8.94 o
   1   3   2     8668.87     8142.73     73.93 o
   2   3   2     2769.71     2660.42     30.83 o
   3   3   2      452.47      426.75     17.05 o
   4   3   2     2259.96     2275.43     54.41 o
   5   3   2      161.86      160.54     11.24 o
   6   3   2       31.98       37.31      5.23 o
   7   3   2       22.26       30.35      6.03 o
   8   3   2      155.37      146.76     16.62 o
   9   3   2       25.13       23.44      5.94 o
  10   3   2       36.73       33.70      4.53 o
 -10   4   2      110.31      118.72      6.45 o
  -9   4   2       79.00       78.67      9.45 o
  -8   4   2      207.71      205.50      8.30 o
  -7   4   2        1.08        6.35      5.47 o
  -6   4   2       29.26       27.05      4.98 o
  -5   4   2       16.09       12.57      7.94 o
  -4   4   2     1244.69     1249.16     43.14 o
  -3   4   2      197.86      140.04     17.73 o
  -2   4   2      288.30      248.36     12.15 o
  -1   4   2     5387.43     5279.59     91.05 o
   0   4   2       79.34       78.87     17.56 o
   1   4   2     5403.61     5335.39     71.69 o
   2   4   2      289.56      243.37     13.31 o
   3   4   2      197.44      139.21     18.87 o
   4   4   2     1251.75     1292.72     55.74 o
   5   4   2       15.64       10.57      7.69 o
   6   4   2       29.26       27.91      5.43 o
   7   4   2        0.88        2.72      5.50 o
   8   4   2      203.63      204.37     18.25 o
   9   4   2       78.56       85.48      6.75 o
  10   4   2      109.42      116.14      5.56 o
 -10   5   2       77.55       61.95      7.20 o
  -9   5   2      228.46      222.42     11.72 o
  -8   5   2      214.05      234.59     14.00 o
  -7   5   2      780.62      796.45     27.93 o
  -6   5   2      102.24      105.78      5.88 o
  -5   5   2       25.53       37.25      6.12 o
  -4   5   2     1370.85     1461.86     58.33 o
  -3   5   2      733.46      660.14     31.89 o
  -2   5   2     1100.94     1131.51     35.23 o
  -1   5   2     9311.79     8969.83    129.84 o
   0   5   2     2028.48     1797.92     54.66 o
   1   5   2     9308.99     9086.30    106.51 o
   2   5   2     1089.33     1105.60     28.19 o
   3   5   2      727.35      656.92     32.65 o
   4   5   2     1373.61     1474.96     53.61 o
   5   5   2       25.94       40.62      8.00 o
   6   5   2       99.71      111.43     10.21 o
   7   5   2      777.31      778.30     20.84 o
   8   5   2      214.54      224.59     19.39 o
   9   5   2      226.91      212.07      9.59 o
  10   5   2       77.98       65.78      4.85 o
 -10   6   2       99.69       98.12      7.09 o
  -9   6   2       44.23       42.44      7.97 o
  -8   6   2      118.38      116.81     12.70 o
  -7   6   2      749.22      826.13     31.90 o
  -6   6   2      129.84      131.64      7.08 o
  -5   6   2        7.75        7.66      5.44 o
  -4   6   2     1638.74     1801.33     57.39 o
  -3   6   2     5894.13     6084.34     94.67 o
  -2   6   2      603.22      563.12     23.07 o
  -1   6   2     3477.05     3551.79     57.94 o
   0   6   2      146.06      167.64     17.36 o
   1   6   2     3469.10     3543.63     57.86 o
   2   6   2      617.27      570.55     22.39 o
   3   6   2     5887.96     6332.14     99.35 o
   4   6   2     1639.47     1811.91     58.15 o
   5   6   2        7.53        9.13      5.09 o
   6   6   2      128.60      124.88     11.21 o
   7   6   2      753.80      774.58     20.95 o
   8   6   2      116.30      102.27     11.49 o
   9   6   2       44.07       40.61      6.97 o
  10   6   2      100.23      101.91      9.79 o
  -9   7   2       39.75       46.61      7.86 o
  -8   7   2      133.21      130.85     11.94 o
  -7   7   2       37.41       43.76      7.38 o
  -6   7   2      269.08      237.73     12.91 o
  -5   7   2      563.90      518.49     11.66 o
  -4   7   2       58.75       62.69      5.77 o
  -3   7   2      239.11      270.02     27.17 o
  -2   7   2      834.72      924.15     55.36 o
  -1   7   2      705.24      780.00     31.04 o
   0   7   2      231.38      223.72     20.37 o
   1   7   2      703.68      790.09     74.89 o
   2   7   2      840.43      912.23     55.75 o
   3   7   2      238.79      306.98     50.89 o
   4   7   2       59.44       56.33      8.24 o
   5   7   2      564.81      518.63     13.42 o
   6   7   2      270.56      226.97     12.95 o
   7   7   2       36.71       36.74      9.67 o
   8   7   2      134.05      127.75     11.48 o
   9   7   2       40.14       46.73      6.56 o
  -9   8   2      119.39      126.26      8.69 o
  -8   8   2       18.48       18.73      9.15 o
  -7   8   2      291.57      297.82     39.54 o
  -6   8   2       12.57       15.25      7.83 o
  -5   8   2      376.54      376.15     12.13 o
  -4   8   2      751.58      796.61     19.88 o
  -3   8   2      918.10      923.33     27.41 o
  -2   8   2      411.11      490.11     46.89 o
  -1   8   2      899.07      910.76     36.18 o
   0   8   2       15.65        1.96     14.53 o
   1   8   2      906.30      863.68     35.54 o
   2   8   2      411.11      483.21     44.37 o
   3   8   2      913.35      931.68     27.30 o
   4   8   2      751.82      812.96     14.95 o
   5   8   2      376.07      365.91     11.98 o
   6   8   2       12.68       23.44      8.68 o
   7   8   2      293.71      305.19     14.29 o
   8   8   2       18.84       24.62      8.38 o
   9   8   2      118.92      126.72      7.23 o
  -9   9   2       74.95       84.00     10.27 o
  -8   9   2      158.51      170.76     14.36 o
  -7   9   2      147.85      149.54     12.09 o
  -6   9   2      773.81      714.27     16.78 o
  -5   9   2       89.14       89.99      8.58 o
  -4   9   2      117.32       98.58      7.34 o
  -3   9   2       65.69       63.99      7.17 o
  -2   9   2      278.95      256.82     11.16 o
  -1   9   2      761.84      803.17     55.49 o
   0   9   2     1944.61     1870.79     68.16 o
   1   9   2      758.46      782.94     55.57 o
   3   9   2       66.18       58.27      6.70 o
   4   9   2      116.21       87.68     10.10 o
   5   9   2       89.28      100.09      7.95 o
   6   9   2      773.47      728.59     19.35 o
   7   9   2      147.55      136.62     11.11 o
   8   9   2      160.01      171.90     10.69 o
   9   9   2       74.72       83.65      9.68 o
  -8  10   2       57.28       51.88      7.70 o
  -7  10   2      122.75      154.92     10.78 o
  -6  10   2       32.96       40.72      7.83 o
  -5  10   2      216.25      224.33     10.40 o
  -4  10   2      341.15      297.28     14.76 o
  -3  10   2      788.26      701.78     15.25 o
  -2  10   2        7.93       11.27      8.51 o
  -1  10   2     1179.24     1228.11     31.51 o
   0  10   2       22.45       30.57     10.76 o
   1  10   2     1173.11     1259.36     27.29 o
   2  10   2        7.82       11.65      9.17 o
   3  10   2      789.95      708.26     14.68 o
   4  10   2      340.64      332.49     14.55 o
   5  10   2      217.61      256.50     24.66 o
   6  10   2       33.23       34.04      8.52 o
   7  10   2      125.98      143.29     10.48 o
   8  10   2       57.14       57.65      7.40 o
  -8  11   2       64.55       68.69      9.21 o
  -7  11   2      152.68      172.98     19.15 o
  -6  11   2      242.04      245.70     20.33 o
  -5  11   2       82.10       81.87     11.74 o
  -4  11   2      393.58      423.51     13.95 o
  -3  11   2      609.57      627.06     15.08 o
  -2  11   2       67.78       89.61      7.58 o
  -1  11   2      422.57      416.07     21.73 o
   0  11   2     1338.32     1289.77     32.23 o
   1  11   2      415.98      417.94     18.74 o
   2  11   2       68.06       87.18     12.40 o
   3  11   2      608.48      602.39     18.24 o
   4  11   2      391.71      441.27     16.11 o
   5  11   2       80.95       81.96     17.00 o
   6  11   2      241.42      243.31     19.62 o
   7  11   2      153.01      175.09      9.64 o
  -8  12   2       44.55       49.26      8.04 o
  -7  12   2       42.66       56.22     10.90 o
  -6  12   2      114.37       99.58     15.44 o
  -5  12   2      457.32      442.39     17.46 o
  -4  12   2      106.32       73.77     11.01 o
  -3  12   2      203.65      180.43     12.51 o
  -2  12   2     1117.29     1129.80     26.37 o
  -1  12   2     2118.74     2199.69     77.37 o
   0  12   2      523.60      568.89     23.98 o
   1  12   2     2109.58     2196.31     40.33 o
   2  12   2     1121.47     1175.53     23.88 o
   3  12   2      203.08      188.71     20.29 o
   4  12   2      106.63       95.73     18.22 o
   5  12   2      456.64      444.04     17.48 o
   6  12   2      113.72      101.17     14.13 o
   7  12   2       43.52       38.87     10.07 o
  -7  13   2       53.05       60.54      9.25 o
  -6  13   2      426.96      381.00     20.19 o
  -5  13   2      313.46      304.70     21.27 o
  -4  13   2      145.93      134.91     11.61 o
  -3  13   2      215.43      193.95     10.37 o
  -2  13   2       56.51       54.70     14.86 o
  -1  13   2      331.42      367.15     21.85 o
   0  13   2        1.62        2.47     10.76 o
   1  13   2      330.77      338.39     18.80 o
   2  13   2       55.77       49.59      9.58 o
   3  13   2      215.99      200.69     19.73 o
   4  13   2      148.57      122.16     18.72 o
   5  13   2      313.67      323.51     19.00 o
   6  13   2      424.26      421.84     19.00 o
   7  13   2       52.77       56.01      8.90 o
  -6  14   2      156.41      149.87     12.38 o
  -5  14   2       27.13       41.78     13.93 o
  -4  14   2        2.88       -0.28     12.89 o
  -3  14   2      339.47      281.63     15.12 o
  -2  14   2      434.51      443.46     23.20 o
  -1  14   2       62.24       60.10     13.25 o
   0  14   2      152.30      165.85     15.92 o
   1  14   2       61.48       60.33     13.56 o
   2  14   2      435.01      439.14     17.42 o
   3  14   2      339.19      300.53     21.50 o
   4  14   2        3.17        1.58     13.43 o
   5  14   2       27.23       49.74     10.19 o
   6  14   2      155.35      130.53     10.98 o
  -5  15   2      156.89      145.06     12.18 o
  -4  15   2       22.97       17.34     13.47 o
  -3  15   2      105.23      134.52     17.12 o
  -2  15   2      164.22      155.35     11.83 o
  -1  15   2       75.76       69.96     14.07 o
   0  15   2       14.85       27.87     11.64 o
   1  15   2       76.35       58.79      8.70 o
   2  15   2      164.70      162.41     17.15 o
   3  15   2      106.56      133.40     16.18 o
   4  15   2       22.72       19.76     11.16 o
  -4  16   2        8.15        6.19      6.82 o
  -3  16   2        1.74        0.63     10.73 o
  -2  16   2      257.32      285.40     19.02 o
  -1  16   2       13.19       16.30      7.84 o
   0  16   2        7.12        7.70      6.58 o
   1  16   2       12.85       18.41      6.76 o
   2  16   2      259.54      290.76     17.26 o
   3  16   2        1.88       -1.43      9.21 o
  -3  17   2       77.95       77.34     10.61 o
  -2  17   2       20.96       21.78      9.20 o
  -1  17   2       92.40      108.11     12.65 o
   0  17   2       25.02       21.96      9.70 o
   1  17   2       94.25       99.38      7.84 o
   2  17   2       21.36       27.27      8.66 o
   1   0   3     5735.75     4895.09     30.03 o
   2   0   3     2375.21     2379.82     29.83 o
   3   0   3     6047.80     5672.43     52.10 o
   4   0   3        3.97       17.13      5.71 o
   5   0   3      546.27      734.87     59.55 o
   6   0   3      209.24      219.46      7.32 o
   7   0   3       29.94       16.90      4.48 o
   8   0   3       66.28       62.75      5.07 o
   9   0   3       50.31       47.98      4.61 o
  10   0   3      152.48      151.04      8.40 o
 -10   1   3       25.96       32.19      6.66 o
  -9   1   3      137.77      148.08      6.23 o
  -8   1   3      384.39      365.64      9.21 o
  -7   1   3      559.79      561.92      9.94 o
  -6   1   3       52.51       47.78      4.26 o
  -5   1   3      855.08      833.64     55.82 o
  -4   1   3     1562.36     1642.41     39.34 o
  -3   1   3     1604.64     1578.72     18.61 o
  -2   1   3     1302.77     1169.18     14.48 o
  -1   1   3     1198.18     1134.01     16.61 o
   0   1   3      776.51      678.83     16.03 o
   1   1   3     1198.04     1108.79     10.73 o
   2   1   3     1314.64     1190.22     17.55 o
   3   1   3     1609.81     1612.58     25.89 o
   4   1   3     1559.92     1733.68     32.96 o
   5   1   3      862.21      866.37     19.85 o
   6   1   3       51.98       55.41      6.25 o
   7   1   3      561.67      581.02     11.45 o
   8   1   3      384.53      366.71      8.55 o
   9   1   3      137.87      139.84      6.45 o
  10   1   3       25.70       24.76      4.81 o
 -10   2   3       95.50      113.55      8.04 o
  -9   2   3      126.97      132.96      6.17 o
  -8   2   3      353.70      365.57      8.93 o
  -7   2   3      118.94      126.32      5.78 o
  -6   2   3      991.52      985.98     11.52 o
  -5   2   3     2690.21     2733.88     67.48 o
  -4   2   3      843.34      821.26     31.21 o
  -3   2   3      239.17      223.03      9.16 o
  -2   2   3     1725.06     1751.26     18.39 o
  -1   2   3    12629.72    11569.18    190.73 o
   0   2   3     4654.48     4505.32    121.08 o
   1   2   3    12601.39    11453.39     85.34 o
   2   2   3     1713.89     1827.09     37.25 o
   3   2   3      241.44      232.23     22.67 o
   4   2   3      845.38      838.92     35.25 o
   5   2   3     2687.94     2781.56     86.99 o
   6   2   3      995.29     1008.99     13.69 o
   7   2   3      117.69      131.39      8.30 o
   8   2   3      353.19      366.55      9.43 o
   9   2   3      127.96      130.47      6.42 o
  10   2   3       95.92      118.31      6.23 o
 -10   3   3        6.14        9.14      6.27 o
  -9   3   3       11.22        7.50      5.13 o
  -8   3   3      787.30      742.13     21.55 o
  -7   3   3     1228.84     1253.23     20.08 o
  -6   3   3     1536.91     1466.61     12.88 o
  -5   3   3      277.94      270.41     11.48 o
  -4   3   3      164.28      212.49     20.03 o
  -3   3   3      158.73      118.90      6.22 o
  -2   3   3     5353.45     5235.67     65.85 o
  -1   3   3     9523.84     8915.93    108.35 o
   0   3   3      128.51      149.27     13.16 o
   1   3   3     9544.05     8957.84     84.50 o
   2   3   3     5358.80     5332.25    125.60 o
   3   3   3      155.51      155.57     16.72 o
   4   3   3      166.45      198.28     35.57 o
   5   3   3      280.90      264.25     14.76 o
   6   3   3     1541.74     1463.80     18.32 o
   7   3   3     1228.96     1284.27     17.70 o
   8   3   3      789.76      746.42     15.25 o
   9   3   3       11.33        9.06      5.62 o
  10   3   3        6.05        4.30      4.81 o
 -10   4   3       39.76       36.85      5.07 o
  -9   4   3       83.79       96.91     10.37 o
  -8   4   3      115.87      116.61      6.44 o
  -7   4   3      906.67      834.82     13.65 o
  -6   4   3      335.50      322.62      7.72 o
  -5   4   3      332.90      309.05     12.46 o
  -4   4   3      666.88      709.83     34.86 o
  -3   4   3       66.43       53.02     14.20 o
  -2   4   3      102.64      103.70      9.70 o
  -1   4   3      791.22      669.31     22.41 o
   0   4   3        0.57        2.18     15.10 o
   1   4   3      789.24      666.57     29.22 o
   2   4   3      102.50      121.06     11.79 o
   3   4   3       65.33       72.84     14.99 o
   4   4   3      667.05      743.47     34.33 o
   5   4   3      332.31      297.76     12.85 o
   6   4   3      340.07      327.50      8.82 o
   7   4   3      904.40      870.21     14.04 o
   8   4   3      115.73      114.94     10.24 o
   9   4   3       85.75       85.78      6.82 o
  10   4   3       39.70       38.48      5.32 o
 -10   5   3       56.63       57.58     15.70 o
  -9   5   3        9.80        4.61      7.94 o
  -8   5   3      354.01      398.48     14.33 o
  -7   5   3      195.58      180.42      9.80 o
  -6   5   3      385.09      418.95     11.61 o
  -5   5   3      308.63      324.49      6.87 o
  -4   5   3      776.51      863.18     39.49 o
  -3   5   3      741.66      773.03     34.02 o
  -2   5   3     3064.28     2897.43     83.03 o
  -1   5   3     5733.35     5637.42    104.78 o
   0   5   3      135.53      191.15     24.05 o
   1   5   3     5751.76     5754.77     87.35 o
   2   5   3     3066.34     3184.11     54.07 o
   3   5   3      739.91      763.48     34.72 o
   4   5   3      777.85      837.30     40.05 o
   5   5   3      310.12      310.85     11.67 o
   6   5   3      386.76      410.46     22.05 o
   7   5   3      198.08      189.73     12.67 o
   8   5   3      353.98      378.95     22.11 o
   9   5   3        9.48        8.56      6.67 o
  10   5   3       56.22       55.39      5.37 o
 -10   6   3      192.09      186.76     14.34 o
  -9   6   3      121.67      115.60      9.68 o
  -8   6   3        3.86        2.91      6.15 o
  -7   6   3      169.80      164.81     13.65 o
  -6   6   3      340.13      324.59     12.40 o
  -5   6   3       80.93      101.68      7.40 o
  -4   6   3        9.31        6.41     20.26 o
  -3   6   3       24.04       28.70     15.47 o
  -2   6   3     1435.66     1347.58     35.02 o
  -1   6   3      903.44      986.69     49.79 o
   0   6   3      931.63      790.09     42.59 o
   1   6   3      913.30     1141.38     44.90 o
   2   6   3     1424.48     1379.23     33.82 o
   3   6   3       24.63       41.25     32.44 o
   4   6   3        8.83       16.16     31.24 o
   5   6   3       82.93      109.75     10.48 o
   6   6   3      341.41      332.03     14.32 o
   7   6   3      170.47      157.25     12.25 o
   8   6   3        3.65        9.17     13.10 o
   9   6   3      121.81      118.66      7.93 o
  10   6   3      191.97      198.17     11.85 o
  -9   7   3        4.29        2.02      6.72 o
  -8   7   3      130.48      130.56     12.09 o
  -7   7   3      142.28      136.77      8.65 o
  -6   7   3      272.62      287.13      9.46 o
  -5   7   3       73.07       74.12      7.13 o
  -4   7   3      159.59      130.29      5.74 o
  -3   7   3      567.31      669.31     69.59 o
  -2   7   3      391.82      421.77     40.94 o
  -1   7   3     1982.02     2101.48     49.96 o
   0   7   3     5045.44     5096.73    153.38 o
   1   7   3     1976.40     2116.65    120.39 o
   2   7   3      389.58      372.99     37.87 o
   3   7   3      564.66      630.96     37.86 o
   4   7   3      162.33      133.49      7.63 o
   5   7   3       72.32       72.22      7.64 o
   6   7   3      273.74      269.63     13.47 o
   7   7   3      145.32      132.38     11.97 o
   8   7   3      132.33      118.76     10.73 o
   9   7   3        4.22        0.53      5.93 o
  -9   8   3       79.45       75.23      7.48 o
  -8   8   3       87.32       95.88     10.61 o
  -7   8   3      149.94      145.50     12.48 o
  -6   8   3      463.11      440.14     12.44 o
  -5   8   3      145.64      153.04      7.39 o
  -4   8   3      205.63      215.55      8.30 o
  -3   8   3      189.80      197.31     15.12 o
  -2   8   3     1142.18     1160.13     67.88 o
  -1   8   3      190.47      180.05     21.66 o
   0   8   3     1503.37     1500.89     58.69 o
   1   8   3      188.33      210.00     27.64 o
   2   8   3     1128.97     1130.12     66.26 o
   3   8   3      187.66      183.89     16.47 o
   4   8   3      207.74      214.02      8.86 o
   5   8   3      144.49      176.05     21.93 o
   6   8   3      464.58      443.31     15.97 o
   7   8   3      149.40      139.69     11.19 o
   8   8   3       86.89       86.52      9.60 o
   9   8   3       79.58       71.11      7.73 o
  -9   9   3       24.18       21.41      8.53 o
  -8   9   3      272.45      279.09     12.38 o
  -7   9   3      137.09      117.09     11.14 o
  -6   9   3      600.84      591.35     18.65 o
  -5   9   3      118.06       99.03      8.52 o
  -4   9   3      141.07      144.70      7.78 o
  -3   9   3      106.27      118.46      9.34 o
  -2   9   3      650.72      648.33     31.18 o
  -1   9   3       25.24        9.34     30.62 o
   0   9   3     1855.64     1927.90     63.33 o
   1   9   3       24.92        5.42     26.86 o
   3   9   3      104.07      123.75      6.36 o
   4   9   3      141.44      139.32     12.57 o
   5   9   3      116.91       98.39     10.02 o
   6   9   3      597.07      580.75     17.40 o
   7   9   3      135.79      114.48     12.18 o
   8   9   3      274.18      278.44     11.87 o
   9   9   3       24.29       24.05      6.07 o
  -8  10   3        1.05        1.02      6.88 o
  -7  10   3       25.63       10.01      8.58 o
  -6  10   3       15.79       16.40      8.42 o
  -5  10   3      188.11      177.64     13.37 o
  -4  10   3      157.55      162.17      8.50 o
  -3  10   3      569.51      546.56     14.17 o
  -2  10   3     1104.27     1149.21     22.05 o
  -1  10   3       88.39      120.35     13.23 o
   0  10   3      187.82      208.14     14.54 o
   2  10   3     1108.73     1157.35     25.55 o
   3  10   3      571.82      559.34     13.14 o
   4  10   3      156.97      189.30     11.76 o
   5  10   3      188.03      202.69     12.03 o
   6  10   3       15.30       17.38      8.27 o
   7  10   3       25.92       19.70      7.81 o
  -8  11   3        8.49        6.46      5.34 o
  -7  11   3      199.65      186.17     12.67 o
  -6  11   3      281.18      248.05     14.42 o
  -5  11   3       10.71       18.27      9.84 o
  -4  11   3      310.18      354.14     13.16 o
  -3  11   3      109.14      119.52      8.97 o
  -2  11   3      690.19      693.42     18.81 o
  -1  11   3     1035.66     1091.56     32.06 o
   0  11   3      503.26      521.50     22.05 o
   1  11   3     1030.34     1101.97     19.69 o
   2  11   3      690.51      686.30     27.67 o
   3  11   3      109.16      120.46     15.69 o
   4  11   3      311.14      334.58     23.35 o
   5  11   3       10.71       17.20      8.98 o
   6  11   3      282.56      286.30     19.62 o
   7  11   3      201.89      183.32     15.32 o
   8  11   3        8.51        5.04      8.21 o
  -8  12   3       62.05       53.79      8.31 o
  -7  12   3      125.78      107.71     13.45 o
  -6  12   3      143.28      159.40     16.92 o
  -5  12   3       86.34       85.42     10.93 o
  -4  12   3      230.05      197.79     13.59 o
  -3  12   3      149.12      137.98      8.54 o
  -2  12   3     1387.62     1431.55     25.87 o
  -1  12   3      450.95      462.80     26.69 o
   0  12   3     2877.04     2907.21     50.14 o
   1  12   3      448.03      446.62     19.42 o
   2  12   3     1376.93     1457.02     25.95 o
   3  12   3      148.68      134.39     17.88 o
   4  12   3      230.46      213.01     20.72 o
   5  12   3       87.14       92.98     14.26 o
   6  12   3      142.81      147.13     15.04 o
   7  12   3      126.09       95.32     10.95 o
  -7  13   3       17.03       23.54      8.09 o
  -6  13   3       21.31       13.59     10.56 o
  -5  13   3        1.66        0.60      8.04 o
  -4  13   3      396.37      415.45     23.91 o
  -3  13   3       25.65       31.07      7.85 o
  -2  13   3      246.25      241.45     13.93 o
  -1  13   3      219.56      213.38     13.08 o
   0  13   3       11.70       -3.47     10.98 o
   2  13   3      248.10      257.73     20.11 o
   3  13   3       25.59       20.12     13.80 o
   4  13   3      395.21      415.67     25.18 o
   5  13   3        1.67        6.00     10.24 o
   6  13   3       20.49        9.45      9.37 o
   7  13   3       16.88        8.31      7.21 o
  -6  14   3       16.01       17.69      8.96 o
  -5  14   3      236.63      246.29     18.13 o
  -4  14   3       20.55       21.21      7.68 o
  -3  14   3       12.71       12.86      9.45 o
  -2  14   3       65.97       65.52     14.48 o
  -1  14   3       55.62       42.70     13.89 o
   0  14   3      913.22      987.23     30.89 o
   1  14   3       55.33       37.36     13.13 o
   2  14   3       65.88       65.88     15.56 o
   3  14   3       13.18        9.87     12.85 o
   4  14   3       20.31       18.63      7.74 o
   5  14   3      237.10      246.46     14.51 o
   6  14   3       15.82        5.62      7.26 o
  -5  15   3      110.69       80.14     10.92 o
  -4  15   3      174.35      150.30     16.18 o
  -3  15   3       29.18       26.47     13.99 o
  -2  15   3      307.72      345.68     17.12 o
  -1  15   3       19.02       27.77     12.10 o
   0  15   3        0.12        4.01      7.46 o
   1  15   3       19.68       24.18      7.64 o
   2  15   3      306.73      327.83     20.22 o
   3  15   3       28.77       28.11     12.20 o
  -4  16   3      189.95      222.94     14.84 o
  -3  16   3      169.66      152.20     15.16 o
  -2  16   3       34.81       33.61      8.43 o
  -1  16   3       52.99       60.71      9.46 o
   0  16   3      309.45      334.45     17.34 o
   1  16   3       53.40       41.35      7.23 o
   2  16   3       34.53       42.56      7.56 o
   3  16   3      171.35      142.16     13.24 o
  -3  17   3       31.87       37.91      8.78 o
  -2  17   3      122.60      114.91     12.00 o
  -1  17   3       97.83      109.99     12.43 o
   0  17   3       10.94       10.53      6.35 o
   2  17   3      123.28       83.53      9.77 o
   0   0   4      807.57      616.12     26.08 o
   1   0   4    38613.14    34263.24    242.92 o
   2   0   4     6520.53     6244.83     62.17 o
   3   0   4     2813.00     3008.71     30.30 o
   4   0   4     2887.07     2968.70     39.07 o
   5   0   4        1.09        7.80     23.05 o
   6   0   4      496.27      638.10     17.33 o
   7   0   4        2.21       -1.41      4.42 o
   8   0   4      211.49      208.87      6.71 o
   9   0   4       21.36       17.51      4.28 o
  10   0   4        1.68        6.74      7.98 o
 -10   1   4       93.07       94.31      5.16 o
  -9   1   4       31.45       36.62      4.82 o
  -8   1   4      158.34      159.81      6.53 o
  -7   1   4     1042.58     1041.31     20.37 o
  -6   1   4      184.37      199.41      5.71 o
  -5   1   4      284.72      248.35     35.82 o
  -4   1   4     2508.27     2731.43     81.98 o
  -3   1   4     1743.95     1703.28     20.51 o
  -2   1   4    10513.16     9894.91     74.03 o
  -1   1   4     8454.06     7824.97    118.30 o
   0   1   4      494.14      415.16     21.36 o
   1   1   4     8417.10     7821.26     66.25 o
   2   1   4    10502.44     9856.04     87.97 o
   3   1   4     1739.26     1671.40     33.42 o
   4   1   4     2509.80     2652.89     55.15 o
   5   1   4      284.86      225.83     12.53 o
   6   1   4      183.08      182.48      8.02 o
   7   1   4     1043.42     1028.05     14.72 o
   8   1   4      159.16      151.31      6.12 o
   9   1   4       31.03       37.41      4.98 o
  10   1   4       93.19       95.65      6.72 o
 -10   2   4       42.45       53.76      9.09 o
  -9   2   4       71.82       78.98      6.19 o
  -8   2   4       98.89      106.50      6.31 o
  -7   2   4      267.90      260.44      7.00 o
  -6   2   4      185.24      244.68      6.76 o
  -5   2   4     1510.48     1638.23     26.06 o
  -4   2   4     1267.90     1327.13     65.31 o
  -3   2   4      719.80      715.28     13.53 o
  -2   2   4     1170.84     1212.43     17.49 o
  -1   2   4     4469.56     4234.99     48.37 o
   0   2   4     1352.52     1368.35     26.14 o
   1   2   4     4465.18     4217.81     60.24 o
   2   2   4     1178.03     1210.67     17.45 o
   3   2   4      728.73      740.67     18.82 o
   4   2   4     1267.82     1400.75     41.15 o
   5   2   4     1509.58     1626.04     25.91 o
   6   2   4      186.25      237.63      7.75 o
   7   2   4      269.07      273.81     10.26 o
   8   2   4       99.40      103.15      6.58 o
   9   2   4       71.37       67.34      6.41 o
  10   2   4       41.76       51.52      5.41 o
 -10   3   4      199.95      211.81      9.02 o
  -9   3   4       87.59       97.13      7.30 o
  -8   3   4      216.21      207.51      8.36 o
  -7   3   4       75.70       59.18      5.29 o
  -6   3   4      226.60      210.83      5.95 o
  -5   3   4     1035.53     1158.87     20.62 o
  -4   3   4     1494.27     1525.44     44.89 o
  -3   3   4     1431.02     1310.25     37.65 o
  -2   3   4     1229.65     1221.36     18.35 o
  -1   3   4     4232.48     4036.86     41.20 o
   0   3   4     1783.03     1612.56     46.21 o
   1   3   4     4246.82     4148.61     65.92 o
   2   3   4     1225.14     1175.01     26.57 o
   3   3   4     1430.24     1344.51     57.73 o
   4   3   4     1487.05     1566.39     60.91 o
   5   3   4     1027.85     1115.50     45.37 o
   6   3   4      231.12      219.40      7.65 o
   7   3   4       75.77       63.22      7.15 o
   8   3   4      216.93      211.09      8.57 o
   9   3   4       87.01       85.93      6.70 o
  10   3   4      198.89      206.82      7.40 o
 -10   4   4       50.07       46.13      6.33 o
  -9   4   4      247.46      240.64      8.89 o
  -8   4   4       17.37       14.32      5.46 o
  -7   4   4      191.08      202.27      9.17 o
  -6   4   4     1186.57     1194.86     11.79 o
  -5   4   4     2820.93     2979.54     45.80 o
  -4   4   4      148.19      135.82     19.91 o
  -3   4   4      926.49      930.61     34.84 o
  -2   4   4     1788.59     1804.27     23.90 o
  -1   4   4     1681.80     1649.13     55.08 o
   0   4   4      285.40      322.62     26.80 o
   1   4   4     1677.56     1608.93     44.72 o
   2   4   4     1792.15     1778.96     41.02 o
   3   4   4      928.89      910.17     50.80 o
   4   4   4      147.44      160.41     19.55 o
   5   4   4     2825.00     2962.31     23.03 o
   6   4   4     1184.67     1189.14     18.00 o
   7   4   4      189.86      197.75      8.75 o
   8   4   4       18.34       15.89      6.78 o
   9   4   4      248.82      220.79      8.38 o
  10   4   4       50.54       50.73      7.07 o
 -10   5   4       69.43       55.12      6.45 o
  -9   5   4      181.40      173.90     10.91 o
  -8   5   4      107.32      110.56      8.62 o
  -7   5   4      334.03      334.11     11.54 o
  -6   5   4        9.90       14.46      4.59 o
  -5   5   4     1337.41     1446.39     12.94 o
  -4   5   4     1410.35     1606.08     51.14 o
  -3   5   4     3845.74     4136.28     73.97 o
  -2   5   4     4501.94     4591.28     79.54 o
  -1   5   4      687.44      626.98     39.87 o
   0   5   4     4424.85     4618.52     90.03 o
   1   5   4      689.89      633.78     32.70 o
   2   5   4     4484.87     4680.73     70.53 o
   3   5   4     3870.10     4341.99    112.81 o
   4   5   4     1423.66     1576.61     52.69 o
   5   5   4     1334.14     1450.04     21.97 o
   6   5   4        9.84       14.98      5.68 o
   7   5   4      333.94      341.80     11.50 o
   8   5   4      105.67      109.41     15.68 o
   9   5   4      183.22      174.80      9.10 o
  10   5   4       68.39       67.82      5.51 o
 -10   6   4       60.50       64.78      9.52 o
  -9   6   4       27.23       25.01      7.51 o
  -8   6   4      579.89      558.48     13.58 o
  -7   6   4       22.63       17.55      6.81 o
  -6   6   4      212.50      197.01      9.64 o
  -5   6   4      766.52      811.26     14.23 o
  -4   6   4      387.16      491.02     33.34 o
  -3   6   4       84.16       68.58     16.27 o
  -2   6   4      879.09      899.77     52.17 o
  -1   6   4     1326.93     1161.34     55.05 o
   0   6   4       35.26       14.33     20.41 o
   1   6   4     1318.17     1230.36     47.52 o
   2   6   4      885.01      856.16     34.18 o
   3   6   4       85.94       61.61     18.13 o
   4   6   4      384.89      497.96     33.59 o
   5   6   4      764.12      755.45     27.32 o
   6   6   4      212.71      189.96     11.49 o
   7   6   4       23.41       18.10      9.13 o
   8   6   4      583.29      576.60     25.07 o
   9   6   4       27.92       30.47      6.45 o
  10   6   4       59.48       53.77      8.60 o
  -9   7   4       65.79       54.61      7.36 o
  -8   7   4      137.76      159.84      8.54 o
  -7   7   4        3.09        6.05      6.89 o
  -6   7   4      273.63      283.35     10.73 o
  -5   7   4      568.86      556.73     22.95 o
  -4   7   4      160.76      168.81      6.48 o
  -3   7   4      309.65      297.37     27.73 o
  -2   7   4      825.04      872.97     56.02 o
  -1   7   4      639.90      608.73     45.08 o
   0   7   4     8253.69     8542.88    142.71 o
   1   7   4      641.91      599.89     37.25 o
   2   7   4      829.21      737.35     54.41 o
   3   7   4      311.13      340.60     36.16 o
   4   7   4      160.67      179.09      8.25 o
   5   7   4      572.01      574.61     25.06 o
   6   7   4      276.65      281.52     13.76 o
   7   7   4        3.08        3.84      8.82 o
   8   7   4      138.82      130.32     15.84 o
   9   7   4       66.66       58.93      6.52 o
  -9   8   4       69.63       61.32     11.06 o
  -8   8   4       87.65       99.38     11.92 o
  -7   8   4       77.32       76.12     11.38 o
  -6   8   4       65.98       57.63     11.05 o
  -5   8   4      910.88      962.09     16.66 o
  -4   8   4       45.70       38.75      4.95 o
  -3   8   4     1005.22     1144.08     22.85 o
  -2   8   4     1877.66     2097.74     88.71 o
  -1   8   4      631.49      630.03     32.08 o
   0   8   4      414.25      362.39     27.35 o
   1   8   4      635.35      624.88     31.33 o
   2   8   4     1880.76     1988.67     84.45 o
   3   8   4     1009.85     1164.76     30.46 o
   4   8   4       45.37       34.99      7.56 o
   5   8   4      912.38      958.25     22.93 o
   6   8   4       64.00       44.87      9.61 o
   7   8   4       75.82       77.54      9.96 o
   8   8   4       88.63      113.14     13.83 o
   9   8   4       70.17       76.83     10.47 o
  -9   9   4       41.23       32.38      8.73 o
  -8   9   4       16.64       22.24      8.14 o
  -7   9   4       12.19       10.68      9.11 o
  -6   9   4       67.16       70.14     10.90 o
  -5   9   4        1.82        5.64      7.04 o
  -4   9   4      172.95      169.71      8.47 o
  -3   9   4      114.53      108.85      9.61 o
  -2   9   4     1327.35     1467.88     31.98 o
  -1   9   4      254.49      271.07     31.08 o
   0   9   4       93.69      119.77     20.54 o
   1   9   4      254.92      276.52     40.39 o
   2   9   4     1328.33     1425.00     22.02 o
   3   9   4      115.32      109.80      9.60 o
   4   9   4      174.83      203.55     17.33 o
   5   9   4        1.85       12.61      7.79 o
   6   9   4       68.38       79.51     10.09 o
   7   9   4       11.70        7.02      8.19 o
   8   9   4       16.02       24.88     10.05 o
   9   9   4       40.80       47.05      9.06 o
  -8  10   4       42.17       45.54      7.70 o
  -7  10   4       13.48       19.36      8.06 o
  -6  10   4      199.85      180.34     11.96 o
  -5  10   4      788.59      757.59     22.09 o
  -4  10   4      204.87      216.77      9.43 o
  -3  10   4      268.95      262.04     13.43 o
  -2  10   4       92.41       98.74      9.29 o
  -1  10   4       75.53       84.07     12.91 o
   0  10   4      328.33      351.70     17.80 o
   1  10   4       75.48       74.64     10.75 o
   2  10   4       92.61      100.35      9.06 o
   3  10   4      273.05      274.35     12.81 o
   4  10   4      205.60      216.08     19.43 o
   5  10   4      787.10      801.41     18.50 o
   6  10   4      201.44      202.35     11.46 o
   7  10   4       13.33       28.08      7.86 o
   8  10   4       42.28       35.25      9.76 o
  -8  11   4      138.41      132.71     11.60 o
  -7  11   4       99.63       92.65      8.56 o
  -6  11   4       68.42       59.10     15.86 o
  -5  11   4      539.00      539.90     19.21 o
  -4  11   4      309.30      304.06     12.89 o
  -3  11   4      129.85      132.27      9.43 o
  -2  11   4      504.03      491.11     16.35 o
  -1  11   4      816.67      803.93     27.98 o
   0  11   4      244.25      249.55     17.23 o
   1  11   4      823.22      842.41     25.90 o
   2  11   4      506.89      520.22     15.85 o
   3  11   4      131.10      124.81     10.70 o
   4  11   4      312.36      258.83     21.03 o
   5  11   4      544.92      526.21     24.19 o
   6  11   4       68.09       64.40     12.76 o
   7  11   4       98.80      101.46     12.26 o
   8  11   4      138.28      132.06     10.92 o
  -7  12   4       74.92       81.02     12.34 o
  -6  12   4       92.36       94.15     14.81 o
  -5  12   4       12.41        2.10      9.52 o
  -4  12   4      119.11      107.98      9.57 o
  -3  12   4      216.57      221.37     11.13 o
  -2  12   4       88.29       93.95      8.93 o
  -1  12   4      280.72      269.51     22.70 o
   0  12   4      880.97      848.67     28.96 o
   1  12   4      285.18      295.06     15.43 o
   2  12   4       89.25       91.48      9.60 o
   3  12   4      215.06      233.70     19.60 o
   4  12   4      119.47      102.79     17.81 o
   5  12   4       12.88        5.29     11.67 o
   6  12   4       92.78       92.68     12.62 o
   7  12   4       74.26       70.01     10.31 o
  -7  13   4       27.85       21.37      9.27 o
  -6  13   4       62.43       62.80     12.43 o
  -5  13   4       75.21       78.13     10.19 o
  -4  13   4      382.71      356.32     15.70 o
  -3  13   4       76.86       81.25      8.90 o
  -2  13   4      122.61      127.42      9.05 o
  -1  13   4      146.12      157.80     12.39 o
   0  13   4      228.01      238.13     19.02 o
   1  13   4      147.39      163.77     10.94 o
   2  13   4      124.14      127.16     16.14 o
   3  13   4       75.43       90.84     17.05 o
   4  13   4      380.57      347.33     23.29 o
   5  13   4       74.39       81.12     11.53 o
   6  13   4       63.65       67.09     10.22 o
  -6  14   4       69.01       52.38     10.17 o
  -5  14   4       50.04       44.50     13.19 o
  -4  14   4      169.00      202.41     12.41 o
  -3  14   4       29.33       25.89      7.36 o
  -2  14   4      141.32      139.36     16.93 o
  -1  14   4      374.65      380.43     21.18 o
   0  14   4       46.43       32.81      5.79 o
   1  14   4      369.03      363.34     20.71 o
   2  14   4      140.67      141.50     15.95 o
   3  14   4       29.91       33.03     13.55 o
   4  14   4      168.81      199.86     18.30 o
  -5  15   4       10.69       11.72      8.62 o
  -4  15   4       60.48       55.13     12.54 o
  -3  15   4       38.09       40.52     13.38 o
  -2  15   4      185.79      184.48     12.39 o
  -1  15   4       78.29       93.43     14.44 o
   0  15   4       30.18       37.07     12.46 o
   1  15   4       79.48       88.78      9.23 o
   2  15   4      186.22      145.15     15.21 o
   3  15   4       37.77       31.99     12.42 o
  -4  16   4       42.85       32.19     10.55 o
  -3  16   4       77.63       73.61     13.54 o
  -2  16   4        0.51       -4.60      8.08 o
  -1  16   4       64.41       55.86      9.73 o
   0  16   4        6.92        6.83     10.32 o
   1  16   4       64.29       54.15      7.39 o
   2  16   4        0.47        7.21      6.43 o
   3  16   4       78.00       82.04      9.87 o
  -3  17   4       11.29        6.98      8.38 o
  -2  17   4       21.39       20.21      9.61 o
  -1  17   4       82.16       92.51      7.94 o
   0  17   4       23.50       11.62      6.38 o
   1  17   4       80.54       75.11      8.89 o
   1   0   5    32077.88    28497.39    250.74 o
   2   0   5     9417.88     8881.98     50.67 o
   3   0   5      348.59      387.30     16.66 o
   4   0   5       18.98        7.82      8.87 o
   5   0   5        0.28        4.83      7.42 o
   6   0   5      806.67      828.27     20.64 o
   7   0   5      252.28      253.77      7.07 o
   8   0   5      168.47      197.61      6.31 o
   9   0   5        0.95        3.99      4.66 o
  10   0   5      202.23      217.53      8.81 o
 -10   1   5       57.57       49.52      8.42 o
  -9   1   5       10.21       15.59      4.68 o
  -8   1   5      296.46      336.00      8.07 o
  -7   1   5      167.71      165.34      6.18 o
  -6   1   5      480.80      437.11      6.93 o
  -4   1   5      623.96      603.02     26.66 o
  -3   1   5      735.13      750.62     17.45 o
  -2   1   5     3125.21     2993.70     32.06 o
  -1   1   5    13465.26    12672.63     98.72 o
   0   1   5       44.85       36.69     11.31 o
   1   1   5    13507.33    12402.20     46.61 o
   2   1   5     3149.12     2969.68     27.29 o
   3   1   5      737.13      722.92     21.32 o
   4   1   5      630.31      566.92     36.74 o
   5   1   5     1068.41     1327.37     40.41 o
   6   1   5      483.72      452.09     13.01 o
   7   1   5      167.13      158.72      7.40 o
   8   1   5      298.23      337.06      7.41 o
   9   1   5        9.98       16.32      4.70 o
  10   1   5       57.41       54.93      8.71 o
 -10   2   5       76.61       83.23      5.48 o
  -9   2   5       53.42       49.28      5.70 o
  -8   2   5       31.05       34.97      4.97 o
  -7   2   5      435.32      425.15      8.26 o
  -6   2   5      595.66      597.73      8.77 o
  -5   2   5        2.54        0.74      8.90 o
  -4   2   5      603.49      532.29     26.86 o
  -3   2   5     1763.65     1895.44     28.54 o
  -2   2   5      834.81      857.46     23.74 o
  -1   2   5     3019.09     3109.53     40.31 o
   0   2   5      515.49      475.64     20.71 o
   1   2   5     3020.92     3010.37     60.74 o
   2   2   5      834.62      870.77     15.95 o
   3   2   5     1772.04     1889.99     45.80 o
   4   2   5      606.49      504.38     32.14 o
   5   2   5        2.64        5.80      7.75 o
   6   2   5      593.53      569.37     18.64 o
   7   2   5      436.08      419.77     10.36 o
   8   2   5       30.89       35.39      5.50 o
   9   2   5       53.81       53.34      6.06 o
  10   2   5       76.35       77.50      5.76 o
 -10   3   5      140.38      127.27      7.57 o
  -9   3   5       74.19       69.34      7.03 o
  -8   3   5      182.57      199.23      8.22 o
  -7   3   5      237.38      229.09      7.22 o
  -6   3   5       52.58       45.83      4.16 o
  -5   3   5       41.63       70.88     10.66 o
  -4   3   5      137.03      133.81     17.08 o
  -3   3   5     1972.68     2110.03     52.71 o
  -2   3   5        4.52        3.22      6.19 o
  -1   3   5     8219.68     7627.91     65.77 o
   0   3   5      579.05      545.49     31.15 o
   1   3   5     8193.61     7638.03     94.76 o
   2   3   5        4.30        5.40      6.94 o
   3   3   5     1965.97     2089.30     72.61 o
   4   3   5      132.38      145.72     27.12 o
   5   3   5       43.13       57.29     14.68 o
   6   3   5       52.79       46.80      5.46 o
   7   3   5      238.55      233.81      9.80 o
   8   3   5      181.74      204.01     10.03 o
   9   3   5       74.65       61.53      6.26 o
  10   3   5      141.50      138.83      6.62 o
 -10   4   5       76.17       57.88      9.91 o
  -9   4   5      252.95      266.54      9.14 o
  -8   4   5      137.41      144.50      7.82 o
  -7   4   5      845.21      818.33     15.50 o
  -6   4   5       31.61       24.07      4.55 o
  -5   4   5      915.32      896.99     12.27 o
  -4   4   5        3.33       14.10     18.38 o
  -3   4   5     1531.95     1551.08     43.67 o
  -2   4   5      685.43      671.05     26.76 o
  -1   4   5      376.88      319.61     30.11 o
   0   4   5      138.53      158.49     23.53 o
   1   4   5      380.94      307.38     24.05 o
   2   4   5      683.76      668.55     28.85 o
   3   4   5     1526.78     1604.36     66.70 o
   4   4   5        2.94       -5.50     15.29 o
   5   4   5      915.36      907.90     18.56 o
   6   4   5       32.13       35.70      5.36 o
   7   4   5      846.71      823.76     19.42 o
   8   4   5      135.40      142.05      8.95 o
   9   4   5      249.99      239.78      8.52 o
  10   4   5       76.98       71.61      5.74 o
 -10   5   5       87.85       83.69      9.96 o
  -9   5   5       70.10       76.64      6.60 o
  -8   5   5       70.01       70.49      6.61 o
  -7   5   5      543.45      576.44     29.04 o
  -6   5   5      230.53      262.63      7.32 o
  -5   5   5      198.08      196.85      6.52 o
  -4   5   5      602.37      603.85     34.90 o
  -3   5   5      145.71      208.75     21.04 o
  -2   5   5      787.73      841.27     31.46 o
  -1   5   5      467.86      489.95     37.87 o
   0   5   5     4052.26     3836.24     85.30 o
   1   5   5      476.27      499.19     31.00 o
   2   5   5      791.84      810.46     33.16 o
   3   5   5      147.95      228.21     31.91 o
   4   5   5      603.33      598.53     34.92 o
   5   5   5      200.12      207.96     10.51 o
   6   5   5      232.81      272.14     10.11 o
   7   5   5      544.91      535.12     13.48 o
   8   5   5       70.66       69.60      7.54 o
   9   5   5       68.91       65.05      6.18 o
  10   5   5       87.32      100.43     10.84 o
 -10   6   5       76.86       69.10      8.85 o
  -9   6   5       95.44       96.47      6.32 o
  -8   6   5       30.03       25.23      5.91 o
  -7   6   5      185.50      179.89      9.71 o
  -6   6   5       36.10       37.90      7.00 o
  -5   6   5      357.30      376.92      9.91 o
  -4   6   5      412.66      400.25     16.74 o
  -3   6   5     2932.50     3374.31     73.57 o
  -2   6   5      233.67      223.90     21.47 o
  -1   6   5     1841.19     1850.51     69.85 o
   0   6   5     1378.96     1536.56     59.46 o
   1   6   5     1832.24     1956.91     61.30 o
   2   6   5      231.21      207.91     19.67 o
   3   6   5     2921.33     3264.49    110.77 o
   4   6   5      413.92      398.11     17.66 o
   5   6   5      355.61      385.57     13.47 o
   6   6   5       36.47       40.66      8.80 o
   7   6   5      183.35      186.61     12.53 o
   8   6   5       30.68       29.67      9.65 o
   9   6   5       97.77       94.83      7.64 o
  10   6   5       76.67       91.53      8.97 o
  -9   7   5        7.05        1.88      6.44 o
  -8   7   5      134.63      147.32      8.60 o
  -7   7   5      300.80      308.69     12.31 o
  -6   7   5      214.59      227.57     22.72 o
  -5   7   5     1810.41     1819.20     24.43 o
  -4   7   5      281.00      296.64      7.45 o
  -3   7   5       84.84      150.11     22.34 o
  -2   7   5     1211.73     1423.93     49.66 o
  -1   7   5     1223.99     1296.81     64.31 o
   0   7   5     2448.54     2606.34     81.33 o
   1   7   5     1234.27     1442.82     56.55 o
   3   7   5       83.96      157.27     22.04 o
   4   7   5      278.49      304.52     11.96 o
   5   7   5     1801.36     1802.45     26.50 o
   6   7   5      210.17      214.54     14.46 o
   7   7   5      299.06      314.15     14.27 o
   8   7   5      135.06      122.70     10.73 o
   9   7   5        6.89        8.65      7.29 o
  -9   8   5        3.15        1.08      8.23 o
  -8   8   5       71.49       62.22     10.01 o
  -7   8   5      116.59      115.51     12.34 o
  -6   8   5      212.22      208.45      9.86 o
  -5   8   5      176.31      173.76      8.02 o
  -4   8   5      127.46      128.06      6.31 o
  -3   8   5      308.11      304.01      9.99 o
  -2   8   5       93.18       86.89     20.82 o
  -1   8   5     1093.01     1188.83     42.55 o
   0   8   5      262.89      297.53     23.41 o
   1   8   5     1088.65     1211.33     42.47 o
   2   8   5       94.68       84.06     26.04 o
   3   8   5      309.91      304.53     12.42 o
   4   8   5      126.85      136.78     16.29 o
   5   8   5      178.37      178.09     10.98 o
   6   8   5      207.99      211.69     12.37 o
   7   8   5      117.96      112.89     10.64 o
   8   8   5       71.14       69.52      9.04 o
   9   8   5        2.96       -2.75      8.51 o
  -9   9   5       80.17       71.72      9.33 o
  -8   9   5       63.27       69.16      9.07 o
  -7   9   5       75.34       81.53     10.61 o
  -6   9   5      351.61      356.01     15.64 o
  -5   9   5       84.68       81.65      8.57 o
  -4   9   5      384.83      341.84     10.61 o
  -3   9   5       64.54       88.86     12.80 o
  -2   9   5      303.73      310.90     12.34 o
  -1   9   5      895.85      876.81     25.84 o
   0   9   5      759.48      796.01     39.07 o
   2   9   5      302.19      302.69     11.85 o
   3   9   5       64.26       77.04      9.26 o
   4   9   5      382.17      368.27     27.48 o
   5   9   5       84.71       92.69      9.44 o
   6   9   5      351.88      347.60     14.07 o
   7   9   5       74.62       91.57      9.44 o
   8   9   5       64.47       68.14     11.65 o
   9   9   5       79.98       71.91      8.71 o
  -8  10   5       35.12       36.37      7.05 o
  -7  10   5       97.31       85.17      9.92 o
  -6  10   5      508.09      442.42     16.10 o
  -5  10   5       47.68       57.41     11.65 o
  -4  10   5      289.11      275.67     10.43 o
  -3  10   5      239.10      220.85     12.96 o
  -2  10   5      451.18      467.27     15.51 o
  -1  10   5       65.70       79.10     12.45 o
   0  10   5      332.84      364.11     18.70 o
   1  10   5       67.15       93.49     12.20 o
   2  10   5      456.08      490.43     15.51 o
   3  10   5      238.49      222.35     12.20 o
   4  10   5      289.10      268.83     21.32 o
   5  10   5       48.42       55.06     11.75 o
   6  10   5      510.84      479.70     26.68 o
   7  10   5       97.04       94.96     12.98 o
   8  10   5       35.18       39.19      9.65 o
  -8  11   5        5.88        2.09      8.55 o
  -7  11   5       23.96       37.53      7.90 o
  -6  11   5      209.55      196.20     18.41 o
  -5  11   5       63.20       78.32     11.81 o
  -4  11   5      571.81      530.67     13.25 o
  -3  11   5      385.09      393.04     13.16 o
  -2  11   5       25.52       43.33      9.55 o
  -1  11   5      431.43      433.09     22.31 o
   0  11   5       13.23       12.77     10.95 o
   1  11   5      431.51      413.28     13.75 o
   2  11   5       24.70       37.02      8.65 o
   3  11   5      388.17      378.31     14.99 o
   4  11   5      571.63      539.56     27.49 o
   5  11   5       63.00       42.89     12.58 o
   6  11   5      209.92      231.20     16.78 o
   7  11   5       23.60       25.64     10.14 o
   8  11   5        5.83        3.85      7.02 o
  -7  12   5        9.65        2.53     10.10 o
  -6  12   5       26.10       30.64      8.92 o
  -5  12   5       50.42       46.28      9.95 o
  -4  12   5      287.26      261.47     12.05 o
  -3  12   5      529.33      559.63     15.38 o
  -2  12   5      508.79      438.89     16.97 o
  -1  12   5       20.57       14.30     12.40 o
   0  12   5      200.79      212.68     17.61 o
   1  12   5       20.28       13.03      6.38 o
   2  12   5      512.13      461.38     15.71 o
   3  12   5      529.89      554.81     17.45 o
   4  12   5      284.94      257.96     20.84 o
   5  12   5       49.21       39.43     10.91 o
   6  12   5       24.89       22.20      9.40 o
   7  12   5        9.57       10.68      6.55 o
  -7  13   5        8.18        8.07      7.74 o
  -6  13   5       46.28       34.96     11.83 o
  -5  13   5       18.48       16.59      9.05 o
  -4  13   5      209.30      196.78     12.84 o
  -3  13   5      665.57      623.89     14.10 o
  -2  13   5       93.04       96.91      9.15 o
  -1  13   5       86.35       59.69     10.20 o
   0  13   5        1.52        5.21     11.55 o
   1  13   5       85.38       65.18      7.32 o
   2  13   5       93.49       86.85      9.89 o
   3  13   5      665.60      612.02     27.44 o
   4  13   5      206.96      194.26     18.56 o
  -6  14   5      174.83      149.59     12.48 o
  -5  14   5        0.48        1.14      7.42 o
  -4  14   5       54.84       65.62      9.05 o
  -3  14   5       33.08       18.57      7.39 o
  -2  14   5       40.10       49.34     14.66 o
  -1  14   5       43.31       40.29      9.67 o
   0  14   5      274.56      298.79     11.03 o
   1  14   5       43.93       35.91      8.67 o
   2  14   5       39.78       33.99     12.47 o
   3  14   5       32.03       23.64     12.46 o
  -5  15   5       63.12       70.15     10.72 o
  -4  15   5        1.64       -0.32      6.24 o
  -3  15   5       12.10       18.60     13.63 o
  -2  15   5      145.27      141.04     11.84 o
  -1  15   5       25.86       24.05      7.92 o
   0  15   5       40.62       31.93     12.55 o
   1  15   5       25.44       34.05      7.66 o
   2  15   5      144.23      148.35     14.41 o
   3  15   5       12.06        6.55     10.71 o
  -4  16   5      123.40      135.99     12.97 o
  -3  16   5       92.89       86.38     12.94 o
  -2  16   5       40.30       47.14      8.49 o
  -1  16   5        6.22        1.11     10.45 o
   0  16   5      223.35      221.73     15.58 o
   1  16   5        6.36        4.31     10.18 o
   2  16   5       40.65       47.02      7.11 o
   3  16   5       92.47      108.39     10.99 o
  -3  17   5       21.59       16.81      8.24 o
  -2  17   5        9.89       12.69      9.65 o
  -1  17   5       37.36       40.78      7.32 o
   0  17   5        7.19        8.16      6.21 o
   1  17   5       37.93       35.47      8.35 o
   0   0   6     4718.79     4727.85     79.85 o
   1   0   6      146.39       92.06      7.25 o
   2   0   6       18.55       22.38      4.71 o
   3   0   6      190.84      225.07     13.94 o
   4   0   6      137.44       96.75     18.07 o
   5   0   6      806.93      770.29     37.93 o
   6   0   6        4.71       -0.41      4.71 o
   7   0   6        0.01        0.99      4.49 o
   8   0   6      113.19       82.75      5.12 o
   9   0   6      133.66      129.22      6.00 o
  10   0   6       20.57       18.22      5.79 o
 -10   1   6       49.03       40.30      6.17 o
  -9   1   6       30.68       29.08      5.42 o
  -8   1   6      146.79      144.43      6.29 o
  -7   1   6      113.29      109.45      5.92 o
  -6   1   6      261.49      254.23      5.73 o
  -5   1   6      780.57      544.95     40.37 o
  -3   1   6      501.40      498.82     18.69 o
  -2   1   6      548.14      534.98     15.95 o
  -1   1   6     4500.65     4491.71     68.56 o
   0   1   6    13362.79    11602.09    166.05 o
   1   1   6     4488.75     4463.35     38.93 o
   2   1   6      550.93      555.13     17.10 o
   3   1   6      503.20      516.91     30.37 o
   4   1   6     2263.90     2195.51     54.17 o
   5   1   6      782.87      759.37     45.34 o
   6   1   6      261.02      258.29      7.93 o
   7   1   6      111.79      106.51      7.05 o
   8   1   6      144.61      138.18      5.81 o
   9   1   6       31.31       30.20      5.47 o
  10   1   6       49.21       53.93      6.26 o
 -10   2   6       14.32       10.99      4.39 o
  -9   2   6        6.19       10.00      5.10 o
  -8   2   6       73.03       60.83      5.12 o
  -7   2   6      100.93      109.36      5.55 o
  -6   2   6      592.49      545.42      8.47 o
  -5   2   6      191.21      156.11     15.86 o
  -4   2   6      214.68      176.01     17.86 o
  -3   2   6     2195.64     2118.37     60.75 o
  -2   2   6     1795.63     1828.55     36.55 o
  -1   2   6     8090.11     7613.99     56.22 o
   0   2   6     3299.57     3428.10     48.46 o
   1   2   6     8068.19     7737.91     49.78 o
   2   2   6     1805.72     1860.14     31.79 o
   3   2   6     2196.02     2213.82     37.66 o
   4   2   6      212.59      171.02     19.65 o
   5   2   6      191.32      161.41     10.42 o
   6   2   6      590.84      546.43     11.96 o
   7   2   6      101.20      100.30      7.08 o
   8   2   6       72.81       59.71      5.33 o
   9   2   6        6.11        5.91      6.16 o
  10   2   6       14.25       14.20      4.72 o
 -10   3   6       62.28       48.23      5.81 o
  -9   3   6       17.39        9.27      5.91 o
  -8   3   6      220.19      236.57      9.67 o
  -7   3   6      409.25      408.58      8.13 o
  -6   3   6       53.07       51.35      4.45 o
  -5   3   6      153.19      155.24      6.89 o
  -4   3   6       30.83       34.11     14.41 o
  -3   3   6       93.67      105.90     14.68 o
  -2   3   6      366.80      350.26     19.36 o
  -1   3   6      720.07      676.13     29.11 o
   0   3   6       10.02       21.13     19.95 o
   1   3   6      716.58      677.63     19.68 o
   2   3   6      367.16      368.25     16.16 o
   3   3   6       92.38       84.11     22.06 o
   4   3   6       31.44      -16.29     24.63 o
   5   3   6      153.18      152.55      9.12 o
   6   3   6       53.19       55.11      5.71 o
   7   3   6      409.99      398.72     10.21 o
   8   3   6      219.08      212.98     10.03 o
   9   3   6       16.77       11.11      6.21 o
  10   3   6       61.29       60.89      5.42 o
 -10   4   6      204.11      209.14     13.02 o
  -9   4   6        8.86        7.39      5.55 o
  -8   4   6      650.54      662.05     17.31 o
  -7   4   6      232.75      230.86      8.33 o
  -6   4   6      175.93      158.22      6.21 o
  -5   4   6      258.53      232.54      6.93 o
  -4   4   6       33.08       20.76     16.96 o
  -3   4   6      971.97      953.27     59.16 o
  -2   4   6     3729.81     3979.71     90.57 o
  -1   4   6      792.54      739.97     40.65 o
   0   4   6     1678.38     1728.71     56.81 o
   1   4   6      788.48      781.64     36.91 o
   2   4   6     3738.76     3804.66     71.44 o
   3   4   6      974.46      943.93     53.75 o
   4   4   6       33.92       31.86     28.50 o
   5   4   6      258.74      244.68      8.74 o
   6   4   6      177.12      158.30      8.39 o
   7   4   6      231.90      196.97     11.79 o
   8   4   6      650.67      651.92     14.82 o
   9   4   6        8.52       -3.58      6.49 o
  10   4   6      203.59      227.07      7.28 o
 -10   5   6       15.41       15.30      8.16 o
  -9   5   6      214.86      206.54      8.07 o
  -8   5   6      188.59      197.02      8.25 o
  -7   5   6      950.05      915.11     20.11 o
  -6   5   6        0.33        0.48      5.09 o
  -5   5   6      144.46      139.96      6.15 o
  -4   5   6     1096.42     1044.76     42.20 o
  -3   5   6     1660.49     1729.61     49.23 o
  -2   5   6      756.27      896.98     33.15 o
  -1   5   6      268.01      208.76     28.82 o
   0   5   6      543.86      432.76     34.72 o
   1   5   6      271.49      218.79     24.57 o
   2   5   6      752.28      830.01     36.79 o
   3   5   6     1647.08     1620.29     71.97 o
   4   5   6     1096.20     1150.68     48.00 o
   5   5   6      144.34      132.84      7.64 o
   6   5   6        0.25       -0.23      5.85 o
   7   5   6      957.36      935.39     20.56 o
   8   5   6      185.52      206.65     12.49 o
   9   5   6      213.09      193.24      9.10 o
  10   5   6       15.85       19.16      5.57 o
 -10   6   6       26.54       25.02      7.55 o
  -9   6   6       43.30       45.11      5.65 o
  -8   6   6       36.88       38.53      6.01 o
  -7   6   6        4.17        0.09      6.01 o
  -6   6   6      117.59      127.15      8.89 o
  -5   6   6      126.67      125.02      6.34 o
  -4   6   6      619.45      643.82     12.39 o
  -3   6   6      363.92      347.20     25.81 o
  -2   6   6     1822.47     2068.65     51.62 o
  -1   6   6     1165.81     1056.48     55.41 o
   0   6   6      443.33      480.05     37.83 o
   1   6   6     1169.38     1122.88     49.89 o
   2   6   6     1829.65     2055.85     58.77 o
   3   6   6      361.54      336.80     43.26 o
   4   6   6      622.92      673.53     20.86 o
   5   6   6      126.47      120.56      9.21 o
   6   6   6      114.78      133.80     10.55 o
   7   6   6        3.86        1.77      8.55 o
   8   6   6       36.85       35.82      9.03 o
   9   6   6       44.00       44.03      8.33 o
  10   6   6       26.27       22.56      7.36 o
  -9   7   6        0.07        3.65      9.83 o
  -8   7   6       21.86       21.70      5.60 o
  -7   7   6      566.95      584.86     12.80 o
  -6   7   6      313.70      306.40     13.51 o
  -5   7   6       17.01       12.77      5.12 o
  -4   7   6      113.77      129.85      6.11 o
  -3   7   6      812.33      929.01     52.51 o
  -2   7   6     1804.49     2062.54     55.35 o
  -1   7   6     2575.40     2823.64     93.68 o
   0   7   6       34.99       40.31     22.72 o
   1   7   6     2581.56     2921.72     82.20 o
   3   7   6      816.43      932.22     44.73 o
   4   7   6      113.98      120.79      7.41 o
   5   7   6       17.02       15.78      7.69 o
   6   7   6      311.98      281.41     13.35 o
   7   7   6      563.13      619.82     18.05 o
   8   7   6       21.28       30.06      8.63 o
   9   7   6        0.08       -3.43      6.33 o
  -9   8   6        5.22        8.62      8.41 o
  -8   8   6      560.87      555.58     27.22 o
  -7   8   6      421.31      415.52     14.07 o
  -6   8   6       40.17       32.61      7.15 o
  -5   8   6      330.81      360.02     10.14 o
  -4   8   6      711.37      699.48     11.18 o
  -3   8   6      452.25      482.98     13.02 o
  -2   8   6      171.07      243.97     15.58 o
  -1   8   6      346.74      439.76     42.13 o
   0   8   6     4000.83     4280.19    112.65 o
   1   8   6      344.02      330.51     31.98 o
   3   8   6      452.11      479.70     19.74 o
   4   8   6      709.20      734.52     24.28 o
   5   8   6      334.36      366.86     13.81 o
   6   8   6       40.63       37.30      8.43 o
   7   8   6      419.81      420.10     15.05 o
   8   8   6      559.63      549.91     22.72 o
   9   8   6        5.23        4.12      5.78 o
  -9   9   6       82.08       76.32      9.15 o
  -8   9   6      264.93      266.71     20.52 o
  -7   9   6       19.34       20.68      8.83 o
  -6   9   6      337.45      378.92     16.07 o
  -5   9   6      377.32      404.83     11.42 o
  -4   9   6      264.33      227.51      9.51 o
  -3   9   6      183.70      175.76     11.94 o
  -2   9   6        9.37        8.64      6.36 o
  -1   9   6      189.54      200.43     13.96 o
   0   9   6       49.37       32.92      9.61 o
   1   9   6      188.35      193.32     13.97 o
   2   9   6        8.50        9.48      6.64 o
   3   9   6      183.72      181.08     11.40 o
   4   9   6      266.43      265.92      9.73 o
   5   9   6      379.02      440.61     19.29 o
   6   9   6      337.26      380.15     14.03 o
   7   9   6       20.00       22.50     10.96 o
   8   9   6      264.87      282.91     15.93 o
   9   9   6       82.15       74.68      8.65 o
  -8  10   6        8.52        6.09      6.69 o
  -7  10   6      150.50      149.91     21.06 o
  -6  10   6      129.11      115.04     10.77 o
  -5  10   6      345.14      304.10     15.81 o
  -4  10   6      299.26      283.03     10.59 o
  -3  10   6       86.24      107.11     11.14 o
  -2  10   6        1.91        0.70      8.30 o
  -1  10   6      402.96      443.57     21.69 o
   0  10   6       30.88       58.25     11.30 o
   1  10   6      405.78      449.33     13.95 o
   2  10   6        1.73        2.82      7.09 o
   3  10   6       87.65       95.97     13.65 o
   4  10   6      300.37      294.31     15.90 o
   5  10   6      346.78      338.65     19.56 o
   6  10   6      128.45      105.78     13.95 o
   7  10   6      148.34      144.41     13.87 o
   8  10   6        8.38        5.29      7.85 o
  -8  11   6       18.63       17.05      8.17 o
  -7  11   6       39.43       41.22      7.51 o
  -6  11   6       83.46       67.57     15.15 o
  -5  11   6       48.63       65.97     11.33 o
  -4  11   6      297.49      301.84     11.27 o
  -3  11   6      386.87      370.93     22.93 o
  -2  11   6       54.64       56.91      9.42 o
  -1  11   6      814.13      854.88     29.74 o
   0  11   6       26.03       29.55     11.41 o
   1  11   6      809.40      850.29     19.30 o
   2  11   6       55.26       56.12      9.04 o
   3  11   6      388.49      364.11     15.10 o
   4  11   6      299.80      320.94     22.38 o
   5  11   6       49.14       76.51     12.56 o
   6  11   6       85.32       65.59     11.32 o
   7  11   6       39.49       46.22      7.05 o
  -7  12   6       56.33       46.25     11.10 o
  -6  12   6      154.89      143.01     11.40 o
  -5  12   6       94.94       95.39     11.44 o
  -4  12   6       67.30       76.36      9.47 o
  -3  12   6        9.99        5.65      7.75 o
  -2  12   6       76.31       61.63      9.99 o
  -1  12   6      502.28      517.54     25.06 o
   0  12   6      644.68      616.14     26.39 o
   1  12   6      503.47      559.10     13.56 o
   2  12   6       77.53       74.15      9.71 o
   3  12   6        9.35        9.10      8.66 o
   4  12   6       66.85       67.21     15.32 o
  -7  13   6        9.35        8.23      7.51 o
  -6  13   6      176.82      190.20     15.65 o
  -5  13   6       15.30        8.37      8.59 o
  -4  13   6      111.37      106.47     11.48 o
  -3  13   6       99.49      110.12      8.44 o
  -2  13   6      203.46      197.12     10.69 o
  -1  13   6      346.88      309.53     20.58 o
   0  13   6      277.58      293.77     19.75 o
   1  13   6      347.74      338.99     11.34 o
   2  13   6      202.39      187.77     11.74 o
   3  13   6       99.95      112.43     15.01 o
  -6  14   6       31.16       29.98      9.28 o
  -5  14   6       80.27       85.77      8.54 o
  -4  14   6       96.14       99.03     10.04 o
  -3  14   6       17.67       12.10      7.13 o
  -2  14   6      160.19      145.19      9.49 o
  -1  14   6      355.13      341.35     15.69 o
   0  14   6       50.76       51.11      7.43 o
   1  14   6      355.25      339.22     19.14 o
   2  14   6      158.59      157.25     10.65 o
   3  14   6       18.20        7.03     11.13 o
  -5  15   6        2.97        0.68      8.10 o
  -4  15   6       59.25       60.86      7.89 o
  -3  15   6       33.16       44.03      9.70 o
  -2  15   6       14.75       14.47      9.09 o
  -1  15   6      239.68      255.08     12.16 o
   0  15   6       17.16       14.81      7.49 o
   1  15   6      241.12      258.83     14.32 o
   2  15   6       14.77       10.13     10.32 o
  -4  16   6       96.30       96.08     11.10 o
  -3  16   6        0.35        7.26      6.29 o
  -2  16   6       79.20       84.06      6.93 o
  -1  16   6      100.16      100.02     13.54 o
   0  16   6       19.51       19.03     10.21 o
   1  16   6      100.88      115.32     12.84 o
   2  16   6       79.88       88.75     11.42 o
   3  16   6        0.44        2.29      7.65 o
  -2  17   6       78.17       80.39     10.97 o
  -1  17   6        9.38        8.85      7.82 o
   0  17   6        0.15        1.35      6.20 o
   1  17   6        9.37        9.87      8.32 o
   1   0   7     3271.73     2880.73     31.34 o
   2   0   7     2436.12     2572.90     43.24 o
   3   0   7       41.94       20.72      9.85 o
   4   0   7       90.75       86.74     11.93 o
   5   0   7       33.69       27.04      8.82 o
   6   0   7       85.67       91.65      5.46 o
   7   0   7      438.51      446.27     11.55 o
   8   0   7       70.55       58.94      5.40 o
   9   0   7       11.06        5.63      4.37 o
  10   0   7      285.00      275.82      9.08 o
 -10   1   7      194.38      161.96     10.70 o
  -9   1   7       65.68       81.39      6.23 o
  -8   1   7      211.35      203.65      6.81 o
  -7   1   7       56.66       57.23      5.01 o
  -6   1   7      388.99      379.72      7.37 o
  -5   1   7       76.46       57.07      9.29 o
  -4   1   7     1370.33     1544.30     58.61 o
  -3   1   7      446.60      397.17     24.92 o
  -2   1   7     2953.23     2875.06     85.92 o
  -1   1   7     3306.49     3273.96     48.02 o
   0   1   7     5834.94     6027.52     66.52 o
   1   1   7     3314.66     3292.74     33.93 o
   2   1   7     2935.09     2799.24     33.39 o
   3   1   7      449.95      467.94     27.84 o
   4   1   7     1361.29     1425.28     44.96 o
   5   1   7       75.83       51.83      8.07 o
   6   1   7      389.89      383.60      9.11 o
   7   1   7       57.78       63.98      6.38 o
   8   1   7      208.79      207.57      6.35 o
   9   1   7       64.89       75.25      6.85 o
  10   1   7      194.00      182.10      7.96 o
 -10   2   7      102.49       93.90      6.82 o
  -9   2   7      263.71      295.30      8.57 o
  -8   2   7      185.38      180.98      7.14 o
  -7   2   7       28.00       23.99      4.56 o
  -6   2   7      142.68      146.03      5.04 o
  -5   2   7      163.74      176.91     10.29 o
  -4   2   7      721.76      885.67     34.05 o
  -3   2   7     1240.90     1231.45     35.29 o
  -2   2   7     5000.53     4799.85     78.10 o
  -1   2   7     4500.00     4716.94     51.64 o
   0   2   7      393.76      442.12     22.15 o
   1   2   7     4495.84     4627.11     38.31 o
   2   2   7     5002.91     4901.01     53.53 o
   3   2   7     1247.55     1239.82     53.07 o
   4   2   7      720.36      769.10     35.62 o
   5   2   7      165.48      177.06      8.06 o
   6   2   7      141.40      135.39      6.80 o
   7   2   7       27.55       24.17      5.67 o
   8   2   7      186.31      181.43      6.66 o
   9   2   7      263.93      256.54      9.68 o
  10   2   7      102.86      113.44     13.43 o
 -10   3   7        6.32        9.56      5.20 o
  -9   3   7      157.33      146.86      7.76 o
  -8   3   7      242.72      249.86      7.68 o
  -7   3   7      745.32      729.22     11.12 o
  -6   3   7      436.19      445.95      7.90 o
  -5   3   7       99.43      120.22      5.11 o
  -4   3   7     1587.49     1840.16     49.91 o
  -3   3   7      547.77      566.82     26.65 o
  -2   3   7      230.96      222.95     16.28 o
  -1   3   7     2905.16     2997.94     39.03 o
   0   3   7     7478.56     7336.62    113.32 o
   1   3   7     2908.52     2828.36     70.62 o
   2   3   7      231.38      240.96     15.35 o
   3   3   7      543.00      483.64     38.60 o
   4   3   7     1583.55     1960.49     86.28 o
   5   3   7       98.73      116.50      5.85 o
   6   3   7      437.04      446.51     15.39 o
   7   3   7      741.61      693.86     15.42 o
   8   3   7      239.40      236.73     10.40 o
   9   3   7      156.70      143.38      8.17 o
  10   3   7        6.20        3.43      4.28 o
 -10   4   7      156.16      174.75     11.99 o
  -9   4   7       95.13      105.04      7.08 o
  -8   4   7       75.78       72.44      6.50 o
  -7   4   7       99.03      118.08      6.24 o
  -6   4   7      325.92      349.47     10.45 o
  -5   4   7       30.19       27.36      3.76 o
  -4   4   7       54.74       87.66     22.61 o
  -3   4   7     1014.41      923.28     34.25 o
  -2   4   7      754.91      773.96     28.16 o
  -1   4   7     1577.01     1701.32     34.77 o
   0   4   7    11465.77    11637.49    150.29 o
   1   4   7     1575.08     1580.89     32.49 o
   2   4   7      759.08      836.50     38.34 o
   3   4   7     1005.85      925.28     53.20 o
   4   4   7       55.69       89.61     29.02 o
   5   4   7       29.52       25.31      5.71 o
   6   4   7      322.66      336.30     10.91 o
   7   4   7      100.20       98.95      8.52 o
   8   4   7       74.34       77.54      7.91 o
   9   4   7       93.42       98.16      7.75 o
  10   4   7      155.86      175.84      8.08 o
 -10   5   7       19.04       17.93      7.58 o
  -9   5   7       34.47       40.05      7.28 o
  -8   5   7      201.50      212.34      8.12 o
  -7   5   7      180.42      167.44      9.67 o
  -6   5   7      216.81      209.40      8.23 o
  -5   5   7      649.58      656.68     11.46 o
  -4   5   7      612.99      584.35     32.84 o
  -3   5   7     1736.69     1691.89     70.53 o
  -2   5   7     1287.50     1200.72     36.86 o
  -1   5   7      924.07      928.07     51.83 o
   0   5   7      438.16      391.21     33.44 o
   1   5   7      916.19      848.08     43.33 o
   2   5   7     1291.32     1217.41     46.28 o
   3   5   7     1741.63     1668.58     73.58 o
   4   5   7      617.47      625.73     52.72 o
   5   5   7      646.88      651.37     21.58 o
   6   5   7      217.67      221.45      9.49 o
   7   5   7      183.18      181.48      9.63 o
   8   5   7      201.54      221.02      9.86 o
   9   5   7       34.55       37.47      6.63 o
  10   5   7       19.67       14.75      6.38 o
  -9   6   7      136.26      146.06      8.91 o
  -8   6   7      106.37       99.65      6.61 o
  -7   6   7      151.71      144.43      9.12 o
  -6   6   7      110.22      112.72      7.08 o
  -5   6   7      103.78      101.22      7.09 o
  -4   6   7       11.29       12.46      5.08 o
  -3   6   7      320.74      328.07     39.36 o
  -2   6   7      309.25      327.85     29.51 o
  -1   6   7      908.85      888.45     51.37 o
   0   6   7       26.26       45.06     19.38 o
   1   6   7      906.27      943.39     48.34 o
   2   6   7      309.93      273.05     25.98 o
   3   6   7      317.27      344.90     42.51 o
   4   6   7       11.28        7.29      9.36 o
   5   6   7      106.98      102.58      7.19 o
   6   6   7      110.15      112.63      7.97 o
   7   6   7      150.77      144.97     16.16 o
   8   6   7      104.33      105.16     13.50 o
   9   6   7      137.87      152.99      7.87 o
  -9   7   7       24.70       25.30      9.77 o
  -8   7   7      132.70      131.48      8.16 o
  -7   7   7      265.86      262.48      9.61 o
  -6   7   7       99.43       94.91     10.05 o
  -5   7   7      503.84      506.84     10.98 o
  -4   7   7      187.01      190.72      6.82 o
  -3   7   7      198.81      191.75      7.34 o
  -2   7   7      451.32      508.22     47.62 o
  -1   7   7     1549.84     1797.23     77.61 o
   0   7   7       11.82       64.03     21.60 o
   1   7   7     1538.02     1689.93     67.70 o
   3   7   7      198.92      168.80     15.68 o
   4   7   7      186.62      200.21     19.42 o
   5   7   7      505.15      524.55     15.36 o
   6   7   7       99.68       97.38      9.95 o
   7   7   7      263.41      284.74     18.63 o
   8   7   7      130.72      131.62     15.56 o
   9   7   7       24.21       26.59      5.64 o
  -9   8   7       10.56        4.95      8.47 o
  -8   8   7       50.54       62.28      9.17 o
  -7   8   7      518.27      507.53     15.01 o
  -6   8   7      199.55      215.23     12.23 o
  -5   8   7      195.48      187.90      8.30 o
  -4   8   7      297.02      295.19      8.93 o
  -3   8   7      235.48      237.27      9.76 o
  -2   8   7      471.36      467.61     14.17 o
  -1   8   7      113.52      151.55     32.49 o
   0   8   7      535.43      433.95     43.43 o
   1   8   7      114.93       93.16     25.89 o
   2   8   7      469.93      498.92     19.93 o
   3   8   7      234.85      233.27     11.84 o
   4   8   7      298.53      343.80     17.18 o
   5   8   7      196.14      213.34     11.48 o
   6   8   7      200.19      199.45     11.79 o
   7   8   7      516.14      547.25     16.44 o
   8   8   7       50.64       52.84     12.02 o
   9   8   7       10.33        6.50      4.84 o
  -8   9   7       84.28       80.04      8.33 o
  -7   9   7      103.98       94.85      8.68 o
  -6   9   7      238.88      225.26     13.74 o
  -5   9   7        1.59        1.42      7.27 o
  -4   9   7      653.04      617.23     13.26 o
  -3   9   7      456.73      470.38     14.14 o
  -2   9   7      325.86      312.23     10.85 o
  -1   9   7      614.59      696.12     20.45 o
   0   9   7        6.67       15.07      8.63 o
   1   9   7      614.13      740.28     23.26 o
   2   9   7      324.96      308.25     24.49 o
   3   9   7      458.43      473.16     15.67 o
   4   9   7      650.23      602.48     26.75 o
   5   9   7        1.48        2.26      7.17 o
   6   9   7      239.85      246.98     17.78 o
   7   9   7      105.57       90.63     13.24 o
   8   9   7       83.91       88.04     11.23 o
   9   9   7       13.10        7.04      6.93 o
  -8  10   7        2.87        6.68      5.89 o
  -7  10   7       14.50       15.95      8.02 o
  -6  10   7      253.94      268.13     13.75 o
  -5  10   7      141.39      153.16     12.53 o
  -4  10   7      150.80      148.86      8.68 o
  -3  10   7      141.23      152.85     12.08 o
  -2  10   7      641.61      650.64     18.37 o
  -1  10   7      657.58      648.52     18.08 o
   0  10   7      239.08      268.47     12.35 o
   1  10   7      659.32      667.29     23.80 o
   2  10   7      639.90      661.82     13.83 o
   3  10   7      142.50      160.01     11.74 o
   4  10   7      150.96      168.17     17.39 o
   5  10   7      139.23      147.30     14.27 o
   6  10   7      256.50      293.11     17.39 o
   7  10   7       14.79       10.30      9.48 o
   8  10   7        3.07        8.59      7.55 o
  -8  11   7       12.90       11.93      7.89 o
  -7  11   7       41.57       34.92     11.73 o
  -6  11   7      131.79      127.17     17.28 o
  -5  11   7      266.10      285.54     20.39 o
  -4  11   7      563.97      506.27     13.23 o
  -3  11   7     1348.43     1400.38     27.81 o
  -2  11   7      385.63      338.44     14.82 o
  -1  11   7      429.03      469.97     23.79 o
   0  11   7      878.37      935.52     30.41 o
   1  11   7      431.04      435.80     19.06 o
   2  11   7      386.99      364.82     14.44 o
   3  11   7     1342.54     1344.06     35.94 o
   7  11   7       43.54       29.88      8.75 o
  -7  12   7        0.19       -6.24      9.11 o
  -6  12   7      201.95      200.10     13.48 o
  -5  12   7      385.13      420.58     16.61 o
  -4  12   7       27.11       25.92      7.22 o
  -3  12   7      539.62      564.02     15.89 o
  -2  12   7      503.98      445.86     17.38 o
  -1  12   7     1430.15     1366.49     38.71 o
   0  12   7     1485.19     1435.17     38.29 o
   1  12   7     1427.22     1388.88     47.01 o
   2  12   7      502.64      482.23     16.29 o
   3  12   7      539.46      539.28     17.60 o
  -7  13   7        9.94       -2.51      6.98 o
  -6  13   7       12.58        6.39      5.99 o
  -5  13   7      153.60      162.68     22.24 o
  -4  13   7        3.86        0.65      8.78 o
  -3  13   7      122.58      109.91      8.18 o
  -2  13   7        7.46       17.19      9.52 o
  -1  13   7      225.46      268.98     28.51 o
   0  13   7      122.64      149.43     16.63 o
   1  13   7      224.98      250.56     12.69 o
   2  13   7        8.11        8.40      7.98 o
   3  13   7      122.42      103.28     14.95 o
  -6  14   7       12.00       11.38      7.76 o
  -5  14   7       30.01       24.05      7.44 o
  -4  14   7       87.89       91.87      9.38 o
  -3  14   7      151.09      143.13      9.67 o
  -2  14   7      255.87      261.79     11.11 o
  -1  14   7      186.37      185.49     12.78 o
   0  14   7      127.22      115.81      8.75 o
   1  14   7      186.81      200.14     11.40 o
   2  14   7      255.42      265.86     12.30 o
  -5  15   7       24.88       28.22      8.37 o
  -4  15   7       94.84       85.19     11.01 o
  -3  15   7       72.07       81.44      7.64 o
  -2  15   7      175.33      152.37     11.63 o
  -1  15   7      111.85      113.71      8.32 o
   0  15   7       39.38       38.71      6.83 o
   1  15   7      111.81      110.42     10.03 o
  -4  16   7        5.89       11.98      7.73 o
  -3  16   7       22.54       26.76      6.43 o
  -2  16   7       26.28       26.48      5.84 o
  -1  16   7       10.56       11.76      6.90 o
   0  16   7        3.26        6.13     10.57 o
   1  16   7       10.63       16.77      9.75 o
   2  16   7       26.19       19.66      9.66 o
   3  16   7       22.44       24.53      8.66 o
  -2  17   7        5.42        4.27      8.53 o
  -1  17   7       29.56       25.61      6.37 o
   0  17   7       53.56       49.16      9.84 o
   1  17   7       29.36       27.99      8.09 o
   0   0   8      958.87      723.84     40.67 o
   1   0   8     7060.44     7088.08     53.63 o
   2   0   8     2084.07     2312.61     30.90 o
   3   0   8       19.11       11.26     10.00 o
   4   0   8     1080.26      901.10     28.70 o
   5   0   8       69.86       58.51      7.61 o
   6   0   8        8.93       15.54      4.16 o
   7   0   8      374.92      388.19      8.11 o
   8   0   8      170.40      177.98      6.88 o
   9   0   8       17.74       15.47      5.96 o
  10   0   8       48.75       58.43      8.77 o
 -10   1   8       18.05       15.57      6.78 o
  -9   1   8      221.91      194.39      6.99 o
  -8   1   8      296.10      272.61      7.71 o
  -7   1   8      259.46      238.27      7.40 o
  -6   1   8      428.29      465.90      9.75 o
  -5   1   8        3.01        2.48      3.44 o
  -4   1   8      979.27     1038.53     40.28 o
  -3   1   8     3671.86     3631.12     90.68 o
  -2   1   8      403.34      464.58     36.51 o
  -1   1   8      702.63      668.23     30.80 o
   0   1   8       73.03       56.49     15.10 o
   1   1   8      707.53      695.53     17.61 o
   2   1   8      405.84      472.13     14.72 o
   3   1   8     3690.94     3775.84     52.86 o
   4   1   8      981.07     1063.61    104.58 o
   5   1   8        3.24        3.62      4.51 o
   6   1   8      425.08      454.39      8.04 o
   7   1   8      259.06      234.97      6.90 o
   8   1   8      295.94      270.49      7.43 o
   9   1   8      222.51      182.90      7.53 o
  10   1   8       18.10       27.79      7.68 o
 -10   2   8       35.71       32.93      7.93 o
  -9   2   8      108.58      117.97      6.10 o
  -8   2   8      507.81      521.42     10.72 o
  -7   2   8      144.11      151.82      6.50 o
  -6   2   8        0.19        1.32      3.88 o
  -5   2   8      126.45      139.83      5.75 o
  -4   2   8      434.94      381.42     35.50 o
  -3   2   8       45.90       50.81     12.22 o
  -2   2   8     1172.86     1260.85     54.09 o
  -1   2   8      953.45      918.88     46.22 o
   0   2   8     2070.94     1710.75     40.04 o
   1   2   8      953.61      935.17     32.33 o
   2   2   8     1168.21     1173.79     28.71 o
   3   2   8       45.76       36.45     13.49 o
   4   2   8      431.78      345.91     27.36 o
   5   2   8      126.39      132.52      6.04 o
   6   2   8        0.24       -0.44      4.99 o
   7   2   8      142.29      152.57      7.65 o
   8   2   8      497.80      477.00     11.40 o
   9   2   8      108.52      108.61      6.72 o
  10   2   8       35.77       42.53      7.86 o
 -10   3   8       42.07       56.63      5.78 o
  -9   3   8      319.84      313.77     19.47 o
  -8   3   8       18.44       23.00      5.35 o
  -7   3   8        0.10        3.08      4.44 o
  -6   3   8      139.94      153.23      5.11 o
  -5   3   8      159.36      150.95      5.02 o
  -4   3   8      874.28      900.15     47.19 o
  -3   3   8     2057.50     2321.02    102.12 o
  -2   3   8      519.49      513.33     26.13 o
  -1   3   8      375.85      412.01     14.16 o
   0   3   8     1341.04     1272.93     52.24 o
   1   3   8      372.31      385.70     17.39 o
   2   3   8      515.47      522.54     20.89 o
   3   3   8     2054.05     2252.35     56.03 o
   4   3   8      876.04      902.38     58.60 o
   5   3   8      159.02      155.23      6.34 o
   6   3   8      140.56      137.68      8.45 o
   7   3   8        0.08        1.40      6.75 o
   8   3   8       18.55       23.84      6.14 o
   9   3   8      319.49      308.02      8.84 o
  10   3   8       42.78       52.37      8.85 o
 -10   4   8        5.52        1.21      7.93 o
  -9   4   8       32.50       36.28      7.55 o
  -8   4   8      254.89      260.10      8.55 o
  -7   4   8       11.86        4.90      5.10 o
  -6   4   8       90.04       90.39      5.54 o
  -5   4   8       30.85       33.87      4.50 o
  -4   4   8      389.60      370.09     40.15 o
  -3   4   8     1694.42     1932.76     49.81 o
  -2   4   8      756.88      867.37     42.95 o
  -1   4   8      503.72      528.16     19.95 o
   0   4   8       84.84       81.22     21.41 o
   1   4   8      502.65      493.88     35.41 o
   2   4   8      759.28      801.30     40.53 o
   3   4   8     1696.68     1945.48     75.39 o
   4   4   8      386.98      386.61     39.47 o
   5   4   8       32.08       33.18      5.77 o
   6   4   8       89.56       89.70     10.00 o
   7   4   8       11.64       16.04      6.97 o
   8   4   8      257.24      255.36     12.83 o
   9   4   8       32.70       22.88      6.14 o
  10   4   8        5.39        1.32      7.37 o
  -9   5   8       69.19       63.66      7.68 o
  -8   5   8       33.57       27.02      6.71 o
  -7   5   8       43.73       32.34      5.82 o
  -6   5   8      297.36      279.87      9.23 o
  -5   5   8      165.88      175.60      6.81 o
  -4   5   8       53.51       71.38      6.61 o
  -3   5   8      700.35      714.78     53.99 o
  -2   5   8     1714.00     1853.16     75.85 o
  -1   5   8     1104.89     1286.35     33.42 o
   0   5   8      588.73      539.81     39.65 o
   1   5   8     1105.87     1165.61     52.20 o
   2   5   8     1720.92     1927.19     61.13 o
   3   5   8      705.44      689.61     48.86 o
   4   5   8       53.34       68.61     25.54 o
   5   5   8      164.41      170.11      8.15 o
   6   5   8      295.02      274.37     10.42 o
   7   5   8       43.69       36.35      7.36 o
   8   5   8       34.14       27.55      7.55 o
   9   5   8       67.90       54.17      6.44 o
  10   5   8       13.16       21.04      7.24 o
  -9   6   8       45.93       43.04      8.47 o
  -8   6   8       41.55       49.06      7.14 o
  -7   6   8      934.66      929.51     17.63 o
  -6   6   8       47.87       49.36      6.17 o
  -5   6   8      342.82      344.20      9.13 o
  -4   6   8      492.74      511.52      9.23 o
  -3   6   8      121.04      131.06     29.90 o
  -2   6   8      235.72      228.33     36.02 o
  -1   6   8      142.75       93.12     25.44 o
   0   6   8      242.69      325.03     36.66 o
   1   6   8      142.25      110.71     22.17 o
   3   6   8      120.81      168.25     36.78 o
   4   6   8      497.63      527.67     19.83 o
   5   6   8      344.41      332.07     10.90 o
   6   6   8       47.86       48.97      6.95 o
   7   6   8      939.31      949.12     17.08 o
   8   6   8       42.84       42.13     12.99 o
   9   6   8       46.08       42.34      5.88 o
  -9   7   8       28.32       26.04      9.59 o
  -8   7   8       63.14       61.22      7.04 o
  -7   7   8      155.85      145.81      8.30 o
  -6   7   8      121.98      120.95     10.74 o
  -5   7   8      360.76      361.93     11.39 o
  -4   7   8       96.52       85.58      5.54 o
  -3   7   8      215.77      221.32      7.79 o
  -2   7   8      381.65      542.13     46.54 o
  -1   7   8      626.72      596.76     46.86 o
   0   7   8     1110.98     1088.73     60.94 o
   1   7   8      626.97      695.16     46.63 o
   3   7   8      212.85      221.03     10.97 o
   4   7   8       98.02      102.59     12.24 o
   5   7   8      359.63      391.89     13.74 o
   6   7   8      120.89      115.98     10.14 o
   7   7   8      156.08      138.62     15.66 o
   8   7   8       63.04       45.86     12.36 o
   9   7   8       27.97       33.88      5.30 o
  -9   8   8      121.68      145.06     11.22 o
  -8   8   8       71.62       68.75      9.04 o
  -7   8   8       17.79       17.92      7.98 o
  -6   8   8       10.56        8.97      8.15 o
  -5   8   8      214.64      220.20      8.56 o
  -4   8   8      146.83      143.03      6.80 o
  -3   8   8      258.09      294.11     10.60 o
  -2   8   8      140.65      141.37     10.07 o
  -1   8   8     1145.64     1138.03     27.34 o
   0   8   8       87.94       62.51     27.54 o
   2   8   8      142.82      140.27     13.39 o
   3   8   8      257.57      295.74     12.80 o
   5   8   8      211.09      213.55     11.39 o
   6   8   8       10.69       13.26     10.46 o
   7   8   8       17.33       24.98     11.19 o
   8   8   8       70.20       68.78     11.56 o
   9   8   8      121.21      134.44     21.30 o
  -8   9   8      115.08      107.19      8.80 o
  -7   9   8       49.38       44.54      8.07 o
  -6   9   8      396.67      429.50     16.65 o
  -5   9   8       19.83       20.79      7.69 o
  -4   9   8      135.71      151.54      9.59 o
  -3   9   8      243.65      236.38     10.54 o
  -2   9   8      203.99      237.35     10.10 o
  -1   9   8      106.57      101.00      9.31 o
   0   9   8      122.79      117.97      9.20 o
   2   9   8      202.91      221.95     10.70 o
   3   9   8      246.10      217.71     11.94 o
   6   9   8      400.72      488.38     21.32 o
   7   9   8       49.20       42.54     11.43 o
   8   9   8      115.93      110.39     11.06 o
  -8  10   8       29.70       24.13      5.96 o
  -7  10   8       32.80       38.07      8.27 o
  -6  10   8      204.42      216.90     12.92 o
  -5  10   8      226.71      223.31     11.14 o
  -4  10   8      264.16      267.42     10.31 o
  -3  10   8       99.93       90.91     10.69 o
  -2  10   8      171.93      146.28      9.62 o
  -1  10   8      628.63      625.76     18.00 o
   0  10   8      371.87      373.75     14.11 o
   1  10   8      630.90      618.65     23.92 o
   2  10   8      171.69      142.73      8.18 o
   3  10   8       98.97       95.56     10.35 o
   6  10   8      205.33      210.94     14.69 o
   7  10   8       34.14       33.55     10.07 o
   8  10   8       30.15       24.53      7.46 o
  -8  11   8        6.08        4.18      6.59 o
  -7  11   8        7.32        6.69     10.22 o
  -6  11   8       91.98      103.93     15.40 o
  -5  11   8       45.75       43.97      9.88 o
  -4  11   8      213.69      209.13      9.75 o
  -3  11   8       24.59       23.04      9.47 o
  -2  11   8      813.82      848.79     21.79 o
  -1  11   8      198.75      200.18     18.70 o
   0  11   8      507.40      490.39     23.80 o
   1  11   8      197.68      201.65     11.97 o
   2  11   8      811.04      844.97     15.99 o
   3  11   8       24.81       28.39      9.56 o
  -7  12   8      143.26      147.00     12.86 o
  -6  12   8       43.32       31.12      8.59 o
  -5  12   8       98.17       97.25     10.72 o
  -4  12   8       33.37       27.76      7.15 o
  -3  12   8        4.81        9.00      7.85 o
  -2  12   8        0.87       14.60      9.86 o
  -1  12   8      907.37      920.09     32.95 o
   0  12   8       14.02       19.79     11.70 o
   1  12   8      915.72      935.78     29.43 o
   2  12   8        0.83       -0.91      8.40 o
   3  12   8        4.82        9.33      8.52 o
  -6  13   8        9.27        6.32      4.67 o
  -5  13   8      173.47      160.74      7.84 o
  -4  13   8      122.02      107.69     10.93 o
  -3  13   8      377.59      370.47     15.29 o
  -2  13   8       28.30       19.94     10.34 o
  -1  13   8       31.60       27.43      9.86 o
   0  13   8      332.52      323.90     14.61 o
   1  13   8       30.16       31.53      8.59 o
   2  13   8       27.56       22.75     12.02 o
  -6  14   8       14.03       14.03      7.85 o
  -5  14   8       23.00       16.90      6.90 o
  -4  14   8      188.32      188.12     11.46 o
  -3  14   8      360.55      381.52     14.78 o
  -2  14   8      150.94      167.43      9.97 o
  -1  14   8       56.50       58.78     10.58 o
   0  14   8       25.46       29.77      7.34 o
   1  14   8       55.97       44.43      8.53 o
   2  14   8      148.15      145.54     15.22 o
  -5  15   8       59.17       32.40      9.10 o
  -4  15   8       15.80       13.60      6.60 o
  -3  15   8       29.86       45.54      6.62 o
  -2  15   8       33.29       21.56      6.15 o
  -1  15   8       80.38       92.25      8.15 o
   0  15   8      182.75      194.93      9.26 o
   1  15   8       79.24       82.23      9.20 o
  -3  16   8       47.71       47.78      6.84 o
  -2  16   8       18.79       28.91      5.82 o
  -1  16   8       59.78       50.36      7.65 o
   0  16   8       26.12       21.59      6.84 o
   1  16   8       58.13       59.37     11.43 o
   2  16   8       18.99       36.28      9.65 o
   3  16   8       47.76       62.90      9.26 o
  -1  17   8        3.01        6.28      5.81 o
   0  17   8        6.87       13.19      8.53 o
   1  17   8        3.02       11.22      7.69 o
   1   0   9     6119.56     5998.24     41.90 o
   2   0   9      552.46      528.64     16.27 o
   3   0   9      420.46      458.26     21.66 o
   4   0   9     1715.96     1713.89     51.69 o
   5   0   9     3487.86     3613.49     24.62 o
   6   0   9      112.54      110.21      4.93 o
   7   0   9       10.04        9.55      4.82 o
   8   0   9      353.84      361.85      8.50 o
   9   0   9       31.68       45.58      5.43 o
  10   0   9        3.01       -5.82      7.74 o
 -10   1   9        9.51        6.10      7.08 o
  -9   1   9       14.38       24.91      5.58 o
  -8   1   9       50.63       48.15      5.30 o
  -7   1   9      231.98      236.29      7.34 o
  -6   1   9      328.52      316.92      6.49 o
  -5   1   9      403.49      365.14      9.39 o
  -4   1   9     2677.70     2908.07     99.18 o
  -3   1   9      128.51      106.85     21.38 o
  -2   1   9     1300.13     1375.15     58.85 o
  -1   1   9      253.19      216.21     11.52 o
   0   1   9    11341.65    11601.93    104.85 o
   1   1   9      250.75      235.94     12.19 o
   2   1   9     1303.19     1407.74     31.08 o
   3   1   9      129.95      137.02     14.82 o
   4   1   9     2663.78     2966.85     89.32 o
   5   1   9      400.99      378.52      7.48 o
   6   1   9      326.88      327.41      7.28 o
   7   1   9      229.66      238.10      7.61 o
   8   1   9       49.52       40.08      6.42 o
   9   1   9       14.40       23.01      5.34 o
  10   1   9       10.18       10.27      7.13 o
 -10   2   9       20.98       22.77      5.41 o
  -9   2   9        1.31        2.21      7.57 o
  -8   2   9       70.28       70.32      7.02 o
  -7   2   9       34.81       43.74      4.98 o
  -6   2   9       51.54       52.84      5.10 o
  -5   2   9      749.21      752.14     10.53 o
  -4   2   9      514.93      476.79     41.10 o
  -3   2   9     1020.85     1023.45     54.29 o
  -2   2   9     3989.17     4069.79    100.87 o
  -1   2   9      825.52      765.76     44.80 o
   0   2   9      896.94      868.65     31.93 o
   1   2   9      820.47      795.97     32.11 o
   2   2   9     3984.79     3848.73     67.56 o
   3   2   9     1026.73     1019.88     37.78 o
   4   2   9      519.22      480.39     30.50 o
   5   2   9      738.90      775.41     11.34 o
   6   2   9       52.83       61.58      5.85 o
   7   2   9       33.86       46.52      9.87 o
   8   2   9       69.72       67.77      6.99 o
   9   2   9        1.59        5.47      4.97 o
  10   2   9       20.56       26.36      7.92 o
 -10   3   9      112.28      100.65      6.35 o
  -9   3   9       24.81       16.11      7.47 o
  -8   3   9      212.13      234.39     11.26 o
  -7   3   9      153.98      153.78      8.14 o
  -6   3   9       36.09       36.64      5.64 o
  -5   3   9       57.43       63.42      5.05 o
  -4   3   9      163.57      121.65     27.76 o
  -3   3   9      715.24      707.21     49.11 o
  -2   3   9     2502.70     2824.25     86.68 o
  -1   3   9      391.86      385.91     35.15 o
   0   3   9      408.81      318.18     33.16 o
   1   3   9      392.26      391.23     24.60 o
   2   3   9     2505.08     2601.58     48.76 o
   3   3   9      714.46      662.33     33.12 o
   4   3   9      165.83      195.61     32.56 o
   5   3   9       58.64       53.73      6.51 o
   6   3   9       35.85       32.44      6.74 o
   7   3   9      154.33      143.18      8.02 o
   8   3   9      212.49      210.50      8.62 o
   9   3   9       25.40       21.26      5.13 o
  10   3   9      113.43      106.00      9.21 o
  -9   4   9      203.94      220.27     10.83 o
  -8   4   9      103.25       88.89     13.84 o
  -7   4   9      190.70      199.72     12.27 o
  -6   4   9       89.54       93.24      6.50 o
  -5   4   9      109.58      116.16      5.89 o
  -4   4   9      221.36      227.14     11.25 o
  -3   4   9     1104.28     1153.35     65.65 o
  -2   4   9      164.51      133.76     25.49 o
  -1   4   9     1112.90     1097.55     56.79 o
   0   4   9     2549.74     2706.91     83.04 o
   1   4   9     1111.63     1131.08     52.40 o
   2   4   9      161.80      143.77     16.91 o
   3   4   9     1108.32     1172.74     63.15 o
   4   4   9      218.50      236.01     13.41 o
   5   4   9      111.19      112.42      7.58 o
   6   4   9       88.71       76.71      7.60 o
   7   4   9      190.67      207.74     10.64 o
   8   4   9      103.33       97.21      9.82 o
   9   4   9      203.15      239.56      7.60 o
  10   4   9       28.69       32.65      7.03 o
  -9   5   9       28.28       25.70      6.67 o
  -8   5   9      257.10      258.04     10.00 o
  -7   5   9      205.96      200.89      8.39 o
  -6   5   9      113.61      115.34      7.06 o
  -5   5   9       81.46       92.20      5.71 o
  -4   5   9      703.25      813.38     12.23 o
  -3   5   9      989.21     1098.69     65.28 o
  -2   5   9     1515.59     1548.47     71.68 o
  -1   5   9     2626.47     2961.93     94.88 o
   0   5   9       49.17      105.60     23.90 o
   1   5   9     2631.51     3007.05     87.04 o
   2   5   9     1525.21     1608.41     60.50 o
   3   5   9      981.54     1052.56     61.03 o
   4   5   9      705.48      858.18     23.48 o
   5   5   9       79.27       87.33      7.14 o
   6   5   9      115.13      116.47      8.55 o
   7   5   9      206.73      208.37     12.44 o
   8   5   9      256.18      256.17     20.32 o
   9   5   9       28.24       28.52      5.72 o
  -9   6   9      172.19      161.67     17.00 o
  -8   6   9      180.84      195.39      9.05 o
  -7   6   9      338.42      340.24     16.06 o
  -6   6   9       75.21       73.56      6.53 o
  -5   6   9      209.75      218.22      9.82 o
  -4   6   9       54.63       57.49      5.18 o
  -3   6   9      491.21      535.08     13.85 o
  -2   6   9     3393.46     3542.15    112.13 o
  -1   6   9      265.67      247.88     34.68 o
   0   6   9       77.00       94.24     25.89 o
   1   6   9      266.90      259.63     34.57 o
   3   6   9      493.03      543.46     33.65 o
   4   6   9       54.82       62.92     12.09 o
   5   6   9      208.84      234.84     11.47 o
   6   6   9       76.14       77.28      9.06 o
   7   6   9      337.80      334.04     13.73 o
   8   6   9      179.59      197.28     10.61 o
   9   6   9      170.55      147.14      7.08 o
  -9   7   9       47.44       48.98      9.89 o
  -8   7   9       41.48       47.59      6.38 o
  -7   7   9      417.27      391.23     12.23 o
  -6   7   9       62.66       70.35     10.01 o
  -5   7   9       39.46       45.15      7.52 o
  -4   7   9      230.49      216.24      8.14 o
  -3   7   9      201.31      204.96      6.63 o
  -2   7   9      612.76      612.17     19.69 o
  -1   7   9      214.71      231.46     35.23 o
   0   7   9      149.81      188.21     31.25 o
   1   7   9      211.15      249.35     30.19 o
   2   7   9      610.24      663.81     22.77 o
   3   7   9      198.91      202.29     16.58 o
   5   7   9       38.38       49.82     11.28 o
   6   7   9       61.96       61.56      8.70 o
   7   7   9      415.72      349.77     19.86 o
   8   7   9       42.80       25.50     11.05 o
   9   7   9       47.32       54.58      6.83 o
  -9   8   9       87.70      102.39      6.51 o
  -8   8   9       94.88       80.01      8.70 o
  -7   8   9      133.67      144.35      9.66 o
  -6   8   9       16.18       18.57      8.98 o
  -5   8   9       76.16       87.98      8.28 o
  -4   8   9      394.55      384.02      9.24 o
  -3   8   9      533.48      568.51     15.92 o
  -2   8   9      322.76      282.29     12.64 o
  -1   8   9     1058.84     1068.62     28.91 o
   0   8   9        0.21       14.46     38.02 o
   2   8   9      324.72      309.94     17.91 o
   3   8   9      532.75      572.86     24.05 o
   6   8   9       16.70        5.52      7.16 o
   7   8   9      133.41      141.47     14.34 o
   8   8   9       95.47       90.68     11.57 o
   9   8   9       87.04       91.31      6.39 o
  -8   9   9       55.56       47.49      8.83 o
  -7   9   9      150.70      141.60      9.24 o
  -6   9   9       88.29       83.75     10.89 o
  -5   9   9     1295.59     1255.90     22.11 o
  -4   9   9      198.38      205.44     10.51 o
  -3   9   9      163.46      183.01      9.89 o
  -2   9   9      148.54      154.87      8.86 o
  -1   9   9      174.53      165.80     10.65 o
   0   9   9       80.59      101.72      9.28 o
   2   9   9      149.01      164.76     15.54 o
   3   9   9      162.48      178.54     16.76 o
   6   9   9       87.79       76.84     12.47 o
   7   9   9      149.60      142.94     13.16 o
   8   9   9       56.03       55.03      9.15 o
  -8  10   9        7.03        8.75      4.39 o
  -7  10   9      108.39      124.11      8.16 o
  -6  10   9        0.41       -3.03      8.06 o
  -5  10   9      625.71      584.61     15.25 o
  -4  10   9       73.98       81.13      7.69 o
  -3  10   9      176.30      179.32     13.04 o
  -2  10   9      367.38      339.18     12.21 o
  -1  10   9      164.74      152.28     13.48 o
   0  10   9       93.04      100.01      9.65 o
   1  10   9      166.74      170.45     11.31 o
   2  10   9      364.32      324.29     13.51 o
   3  10   9      175.87      173.22     17.16 o
   7  10   9      108.67      121.05     11.09 o
  -7  11   9       67.80       69.05     11.16 o
  -6  11   9      156.56      158.75     11.99 o
  -5  11   9      224.25      214.81     13.68 o
  -4  11   9       54.34       73.75      7.84 o
  -3  11   9      606.00      571.14     19.48 o
  -2  11   9      567.98      577.61     18.90 o
  -1  11   9      257.96      225.86     19.01 o
   0  11   9      580.68      521.59     24.86 o
   1  11   9      260.97      246.05     13.05 o
   2  11   9      565.70      564.63     17.03 o
   3  11   9      605.33      569.36     25.55 o
  -7  12   9       42.60       31.86      8.86 o
  -6  12   9      155.71      126.99      7.39 o
  -5  12   9      208.99      211.36     12.91 o
  -4  12   9      125.01      150.95      7.23 o
  -3  12   9       55.52       53.03     10.84 o
  -2  12   9      228.10      184.46     13.45 o
  -1  12   9      439.29      478.52     25.70 o
   0  12   9        0.21        5.05     13.17 o
   1  12   9      437.49      471.20     16.59 o
   2  12   9      227.98      194.12     11.75 o
   3  12   9       55.14       37.30     13.95 o
  -6  13   9        6.17       11.37      4.67 o
  -5  13   9        8.11       14.13      5.51 o
  -4  13   9       47.09       48.42      9.52 o
  -3  13   9      140.58      135.01      8.58 o
  -2  13   9      598.91      603.87     19.99 o
  -1  13   9      448.25      474.83     18.00 o
   0  13   9      246.97      257.93     15.86 o
   1  13   9      450.84      497.11     20.30 o
   2  13   9      599.61      589.31     25.51 o
  -5  14   9       13.17       17.80      9.12 o
  -4  14   9       88.22       99.07      9.31 o
  -3  14   9       62.77       62.03      6.72 o
  -2  14   9      263.19      251.60     11.16 o
  -1  14   9      422.85      444.22     17.13 o
   0  14   9       32.82       28.82      7.51 o
   1  14   9      420.23      429.28     15.19 o
   2  14   9      262.77      246.04     17.92 o
  -4  15   9       14.54        8.04      6.18 o
  -3  15   9        6.83       12.28      7.06 o
  -2  15   9      204.19      212.19      8.09 o
  -1  15   9        4.55       15.97      6.71 o
   0  15   9       68.63       61.45      7.46 o
   1  15   9        4.38       11.16      7.98 o
  -3  16   9       32.89       30.80      6.46 o
  -2  16   9       78.63       86.75      6.65 o
  -1  16   9       41.46       42.99      7.32 o
   0  16   9      354.21      342.03     11.69 o
   1  16   9       41.09       55.23     10.82 o
   2  16   9       79.11       83.57     11.21 o
   3  16   9       32.07       33.46      9.08 o
  -1  17   9        6.27        6.90      7.81 o
   0  17   9       20.72       15.88      5.83 o
   0   0  10    10981.35    10518.57    163.77 o
   1   0  10     1411.65     1471.66     25.41 o
   2   0  10      162.26      134.21     10.15 o
   3   0  10     1716.58     1810.15     49.94 o
   4   0  10      233.46      282.37     50.71 o
   5   0  10      105.51      114.18      5.76 o
   6   0  10      285.29      298.24      7.26 o
   7   0  10       80.42       82.88      6.80 o
   8   0  10        3.39        2.32      5.37 o
   9   0  10       36.88       45.07      5.14 o
  10   0  10        1.32       -2.31      6.56 o
 -10   1  10       35.98       24.31      7.43 o
  -9   1  10       49.15       39.28      8.34 o
  -8   1  10      226.92      231.45     11.73 o
  -7   1  10      317.17      298.23      8.90 o
  -6   1  10      605.13      601.87     10.72 o
  -5   1  10     1209.74     1217.70     13.41 o
  -4   1  10       83.53       87.22     20.11 o
  -3   1  10      538.94      640.68     45.70 o
  -2   1  10     1036.47      965.32     52.69 o
  -1   1  10     5518.75     5386.33     73.36 o
   0   1  10      305.27      260.54     21.19 o
   1   1  10     5525.84     5390.08    116.80 o
   2   1  10     1037.59     1001.71     27.36 o
   3   1  10      536.31      582.98     33.35 o
   4   1  10       84.02       88.48     19.90 o
   5   1  10     1200.56     1222.67     17.65 o
   6   1  10      604.70      631.04     16.33 o
   7   1  10      315.91      300.30      8.21 o
   8   1  10      226.61      223.62      8.64 o
   9   1  10       50.31       41.78      5.93 o
  10   1  10       35.22       26.01      7.65 o
 -10   2  10        0.74        2.61      6.59 o
  -9   2  10       39.74       42.47      8.46 o
  -8   2  10      147.56      140.90     10.92 o
  -7   2  10      211.11      202.46     12.22 o
  -6   2  10      305.96      303.27      8.22 o
  -5   2  10      334.04      345.81      8.05 o
  -4   2  10       61.63       38.27     30.86 o
  -3   2  10      987.66     1033.72     57.43 o
  -2   2  10      310.59      266.28     32.68 o
  -1   2  10     1557.41     1642.36     42.39 o
   0   2  10      124.94      114.51     22.89 o
   1   2  10     1552.63     1634.98     33.20 o
   2   2  10      310.70      309.21     38.69 o
   3   2  10      988.26     1069.02     54.50 o
   4   2  10       60.61       38.65     21.43 o
   5   2  10      334.04      364.67     10.70 o
   6   2  10      304.25      286.45     10.90 o
   7   2  10      211.87      197.36      8.67 o
   8   2  10      147.97      137.91      7.61 o
   9   2  10       39.40       44.38      5.40 o
  10   2  10        0.76        7.20      6.32 o
  -9   3  10        4.66        1.41      6.88 o
  -8   3  10      230.37      228.43     12.20 o
  -7   3  10      360.62      343.09     14.45 o
  -6   3  10       50.66       56.56      6.32 o
  -5   3  10      629.16      659.08     10.64 o
  -4   3  10      600.53      598.42     13.98 o
  -3   3  10      953.85      975.07     59.75 o
  -2   3  10     1386.22     1408.07     65.80 o
  -1   3  10      485.95      380.84     38.03 o
   0   3  10      555.06      443.70     39.25 o
   1   3  10      488.78      447.49     27.35 o
   2   3  10     1372.15     1390.86     34.21 o
   3   3  10      949.81      949.39     39.68 o
   4   3  10      607.63      641.63     53.49 o
   5   3  10      626.43      661.15     16.81 o
   6   3  10       50.76       44.51      9.25 o
   7   3  10      360.39      337.78     12.02 o
   8   3  10      230.35      229.96      8.63 o
   9   3  10        5.06        4.91      4.69 o
  10   3  10      139.70      135.83      9.23 o
  -9   4  10       67.15       61.33      6.70 o
  -8   4  10       38.87       15.78     11.55 o
  -7   4  10      424.62      426.42     14.69 o
  -6   4  10      144.55      147.02      8.68 o
  -5   4  10      654.23      678.06     10.95 o
  -4   4  10      325.92      370.48     15.11 o
  -3   4  10      510.53      542.53     47.00 o
  -2   4  10      572.96      612.48     49.05 o
  -1   4  10      114.09      125.63     27.46 o
   0   4  10      198.43      137.96     26.62 o
   1   4  10      116.06      134.09     25.10 o
   2   4  10      576.25      635.07     29.93 o
   3   4  10      509.08      577.38     44.11 o
   4   4  10      328.33      349.61     23.84 o
   5   4  10      659.24      653.59     16.86 o
   6   4  10      146.74      144.90     11.22 o
   7   4  10      421.76      411.43     12.77 o
   8   4  10       38.36       29.54      6.08 o
   9   4  10       67.78       62.13      5.32 o
  -9   5  10      194.47      190.69      7.05 o
  -8   5  10      113.01       86.57      9.85 o
  -7   5  10       54.69       40.08      5.96 o
  -6   5  10      360.26      353.83      9.78 o
  -5   5  10       15.14       13.26      4.77 o
  -4   5  10       34.71       39.76      5.60 o
  -3   5  10      457.70      483.08     47.74 o
  -2   5  10      777.52      871.09     58.85 o
  -1   5  10      558.08      633.50     46.09 o
   0   5  10      185.16      260.41     32.17 o
   1   5  10      558.91      549.44     43.17 o
   2   5  10      775.37      770.63     63.75 o
   3   5  10      460.61      523.57     42.80 o
   4   5  10       35.76       40.98      9.44 o
   5   5  10       15.31       10.85      7.83 o
   6   5  10      358.80      354.76     14.55 o
   7   5  10       54.89       39.35      9.18 o
   8   5  10      113.28       85.93      8.97 o
   9   5  10      194.73      182.54     10.76 o
  -9   6  10       56.87       44.49      6.50 o
  -8   6  10      146.40      132.67      7.81 o
  -7   6  10      100.02       89.71      8.00 o
  -6   6  10      280.02      297.95      9.17 o
  -5   6  10      127.27      137.17      8.74 o
  -4   6  10      211.21      191.68      6.78 o
  -3   6  10      555.15      588.25      9.42 o
  -2   6  10       81.91       88.61     32.52 o
  -1   6  10      669.28      720.87     53.67 o
   0   6  10      392.34      417.14     38.38 o
   1   6  10      672.66      643.88     46.30 o
   3   6  10      554.64      621.45     23.09 o
   5   6  10      125.10      133.19     10.06 o
   6   6  10      281.66      266.58     12.80 o
   7   6  10       98.01       83.56     10.86 o
   8   6  10      146.48      123.58      9.16 o
   9   6  10       56.47       47.88      5.95 o
  -9   7  10       57.51       55.44      6.24 o
  -8   7  10       10.47        9.19      5.76 o
  -7   7  10       94.68       83.67      8.18 o
  -6   7  10      604.33      662.74     15.47 o
  -5   7  10      250.52      269.42     10.92 o
  -4   7  10       61.54       70.36      5.72 o
  -3   7  10      243.98      236.65      7.16 o
  -2   7  10      578.98      588.62     23.27 o
  -1   7  10     1264.78     1314.26     71.50 o
   0   7  10     1226.69     1228.02     66.06 o
   1   7  10     1268.26     1290.99     65.01 o
   2   7  10      581.72      634.77     22.81 o
   3   7  10      241.82      237.97     16.75 o
   5   7  10      250.59      252.87     11.96 o
   6   7  10      610.87      636.18     17.15 o
   7   7  10       93.61       79.25     12.79 o
   8   7  10       11.14       10.90      9.64 o
   9   7  10       57.20       54.76      6.41 o
  -8   8  10       64.45       64.05      7.97 o
  -7   8  10      336.05      330.08     12.16 o
  -6   8  10       24.59       24.53      9.31 o
  -5   8  10      392.59      416.48     15.33 o
  -4   8  10       88.02       72.32      8.27 o
  -3   8  10      461.01      440.44     12.79 o
  -2   8  10       68.24       65.32      8.67 o
  -1   8  10       13.87       12.01      6.32 o
   0   8  10      699.41      657.11     23.11 o
   2   8  10       68.60       83.33     12.10 o
   3   8  10      462.52      424.59     21.61 o
   5   8  10      391.25      395.57     18.55 o
   6   8  10       24.35       19.38     11.14 o
   7   8  10      333.58      342.96     17.59 o
   8   8  10       64.67       70.06     10.03 o
   9   8  10      101.42      101.19      8.81 o
  -8   9  10      127.43      120.20      8.13 o
  -7   9  10       12.41        9.65      6.71 o
  -6   9  10      222.62      239.58     20.93 o
  -5   9  10      212.41      214.13     13.63 o
  -4   9  10       41.75       44.30      6.97 o
  -3   9  10      151.55      153.61      9.93 o
  -2   9  10       51.54       78.62      8.12 o
  -1   9  10       55.08       50.18     12.96 o
   0   9  10      153.19      112.53     13.83 o
   2   9  10       49.29       84.97     13.46 o
   3   9  10      152.05      151.46     17.31 o
   6   9  10      221.24      225.19     14.88 o
   7   9  10       12.13        4.28      8.69 o
   8   9  10      127.39      119.42     10.10 o
  -8  10  10       62.04       66.76      8.45 o
  -7  10  10       82.19       61.02      7.04 o
  -6  10  10      295.30      284.22     13.83 o
  -5  10  10       21.57       25.47      9.55 o
  -4  10  10      145.40      150.60      8.87 o
  -3  10  10       33.05       26.36      7.76 o
  -2  10  10       44.28       53.73      6.04 o
  -1  10  10      369.46      360.44     15.30 o
   0  10  10      422.70      457.20     16.00 o
   1  10  10      370.76      347.38     14.23 o
   2  10  10       44.24       53.75      9.18 o
   3  10  10       30.96       30.70     14.21 o
  -7  11  10       55.41       49.27     14.90 o
  -6  11  10       77.61       97.40      9.83 o
  -5  11  10      137.94      105.04     10.56 o
  -4  11  10        8.67       16.81      6.64 o
  -3  11  10      155.85      173.78      9.60 o
  -2  11  10      306.70      292.75     14.87 o
  -1  11  10      484.21      493.55     17.56 o
   0  11  10       40.44       52.21     10.10 o
   1  11  10      481.05      494.81     16.86 o
   2  11  10      301.28      297.99     14.81 o
   3  11  10      155.52      152.19     17.98 o
  -7  12  10      104.31       91.30     34.33 o
  -6  12  10       28.03       18.93      5.24 o
  -5  12  10       58.70       56.83      6.74 o
  -4  12  10       61.75       62.66      5.96 o
  -3  12  10      181.87      184.81     13.30 o
  -2  12  10       57.01       42.28     10.79 o
  -1  12  10      517.08      489.86     32.73 o
   0  12  10       28.70       26.85     13.29 o
   1  12  10      519.45      485.74     17.26 o
   2  12  10       58.07       47.22      8.47 o
  -6  13  10       35.94       34.73      6.70 o
  -5  13  10       44.78       55.71      5.94 o
  -4  13  10       16.73       14.26      6.73 o
  -3  13  10      246.55      250.00     11.20 o
  -2  13  10      727.54      778.02     21.77 o
  -1  13  10      104.09      106.14     12.00 o
   0  13  10       12.58       17.35      8.55 o
   1  13  10      104.38      115.15     11.04 o
   2  13  10      728.65      773.89     28.42 o
  -5  14  10       58.16       67.63     10.54 o
  -4  14  10       40.42       45.63     13.51 o
  -3  14  10       39.03       41.37      6.53 o
  -2  14  10      166.71      177.27     11.37 o
  -1  14  10       71.36       61.60      8.25 o
   0  14  10        9.43        6.51      6.98 o
   1  14  10       70.16       57.62      8.86 o
   2  14  10      167.41      164.96     15.55 o
  -4  15  10       23.59       36.14      6.25 o
  -3  15  10       41.28       38.69      7.46 o
  -2  15  10       62.70       68.49      5.50 o
  -1  15  10       68.94       76.27      7.31 o
   0  15  10       34.49       29.88      6.45 o
   1  15  10       67.93       79.77      9.21 o
  -2  16  10       46.97       45.41      5.72 o
  -1  16  10        5.90        3.36      6.28 o
   0  16  10      189.14      214.48      9.99 o
   1  16  10        6.15        9.71      9.11 o
   2  16  10       47.06       46.89      9.76 o
   3  16  10       25.52       29.69      8.28 o
   1   0  11     3429.16     3771.45    130.42 o
   2   0  11      151.14      210.72     28.75 o
   3   0  11      411.10      416.36     29.84 o
   4   0  11     3578.50     3964.34     39.59 o
   5   0  11     1347.79     1343.46     16.23 o
   6   0  11      104.50      110.96      6.54 o
   7   0  11      212.38      207.86      8.80 o
   8   0  11      366.69      343.17     14.65 o
   9   0  11       85.28      112.43      7.53 o
  10   0  11       27.18       30.93      7.41 o
 -10   1  11       11.83        4.57      6.13 o
  -9   1  11       22.19       23.00      6.19 o
  -8   1  11       75.19       73.28      9.66 o
  -7   1  11      346.97      335.82     14.97 o
  -6   1  11      302.07      303.84      8.38 o
  -5   1  11      483.67      480.96      9.32 o
  -4   1  11      870.95      951.28     17.16 o
  -3   1  11     2024.60     1941.69     78.79 o
  -2   1  11      246.57      226.50     33.44 o
  -1   1  11      366.34      328.08     22.27 o
   0   1  11     4085.55     4147.85     79.17 o
   1   1  11      372.39      354.30     21.10 o
   2   1  11      244.51      282.95     16.05 o
   3   1  11     2019.36     2114.47     59.95 o
   4   1  11      876.43      902.50     21.92 o
   5   1  11      483.34      487.62     10.91 o
   6   1  11      298.27      294.90      8.48 o
   7   1  11      346.53      328.74      8.63 o
   8   1  11       75.17       75.10      8.26 o
   9   1  11       22.38       30.84      7.44 o
  10   1  11       11.67       -1.95      7.08 o
  -9   2  11       50.19       55.02      7.83 o
  -8   2  11      129.88      154.28     10.99 o
  -7   2  11       92.86       91.10     10.28 o
  -6   2  11      376.53      389.14     10.45 o
  -5   2  11       93.90       85.94      6.36 o
  -4   2  11      734.60      789.34     17.00 o
  -3   2  11     2586.17     2708.31     95.59 o
  -2   2  11     6852.00     6971.06    145.26 o
  -1   2  11     1691.84     1809.83     46.74 o
   0   2  11      483.32      554.02     29.48 o
   1   2  11     1692.06     1775.88     34.49 o
   2   2  11     6831.89     6888.09    146.00 o
   3   2  11     2594.11     2755.44     98.31 o
   4   2  11      742.52      832.38     21.96 o
   5   2  11       95.39       85.75      7.40 o
   6   2  11      375.75      395.10     12.52 o
   7   2  11       93.39       91.65      6.31 o
   8   2  11      130.55      152.91      7.50 o
   9   2  11       49.43       65.07      8.07 o
  10   2  11        2.28       -1.48      6.39 o
  -9   3  11      134.40      140.96      9.59 o
  -8   3  11       95.91       84.67      9.44 o
  -7   3  11      159.45      177.12     11.53 o
  -6   3  11      849.54      828.94     16.37 o
  -5   3  11      143.78      150.43      6.54 o
  -4   3  11      526.54      538.09      9.15 o
  -3   3  11     1223.89     1179.85     65.71 o
  -2   3  11     1284.19     1339.65     69.58 o
  -1   3  11     1498.36     1438.18     68.64 o
   0   3  11        2.00       16.00     17.57 o
   1   3  11     1500.30     1515.67     47.65 o
   2   3  11     1288.46     1360.57     35.90 o
   3   3  11     1231.50     1302.90     78.97 o
   4   3  11      524.98      529.26     19.01 o
   5   3  11      142.87      157.20     12.04 o
   6   3  11      847.82      781.69     20.11 o
   7   3  11      159.73      170.44      9.86 o
   8   3  11       96.75       80.09      6.58 o
   9   3  11      133.95      133.79      9.18 o
  -9   4  11       33.79       38.28      6.90 o
  -8   4  11       17.96       16.84      7.20 o
  -7   4  11        1.55        5.57      8.19 o
  -6   4  11      333.70      322.75     10.01 o
  -5   4  11      211.49      235.18      9.87 o
  -4   4  11      795.18      827.70     12.55 o
  -3   4  11      689.21      809.13     57.72 o
  -2   4  11       46.67       45.88     27.33 o
  -1   4  11     1971.42     2208.87     85.49 o
   0   4  11      515.87      473.11     42.51 o
   1   4  11     1972.21     1968.14     76.33 o
   2   4  11       47.58       67.82     15.87 o
   3   4  11      683.22      867.65     50.69 o
   4   4  11      797.08      795.38     22.06 o
   5   4  11      208.64      216.90     11.51 o
   6   4  11      332.08      315.46     28.40 o
   7   4  11        1.59        0.58      6.80 o
   8   4  11       17.94       14.55      5.51 o
   9   4  11       32.16       26.39      5.06 o
  -9   5  11      251.93      270.21      7.63 o
  -8   5  11        3.36        5.69      9.89 o
  -7   5  11      164.85      169.56      8.98 o
  -6   5  11      100.49      108.79     11.19 o
  -5   5  11      567.42      539.51     10.37 o
  -4   5  11      839.43      827.57     17.02 o
  -3   5  11      628.40      668.93     12.51 o
  -2   5  11      218.10      255.62     34.50 o
  -1   5  11      259.78      255.69     36.98 o
   0   5  11      147.96      128.11     32.18 o
   1   5  11      259.17      264.31     31.97 o
   2   5  11      217.61      205.73     40.81 o
   3   5  11      624.58      648.37     28.56 o
   4   5  11      835.14      799.02     22.47 o
   5   5  11      570.25      520.64     15.97 o
   6   5  11      103.23       96.40     10.12 o
   7   5  11      164.01      159.29     11.09 o
   8   5  11        3.41        3.05      5.95 o
   9   5  11      254.34      279.00     10.28 o
  -9   6  11      108.05      108.88      7.08 o
  -8   6  11       11.95       21.82      7.47 o
  -7   6  11        4.19        3.01      6.02 o
  -6   6  11      619.63      602.69     14.94 o
  -5   6  11      330.07      291.02     10.09 o
  -4   6  11       68.35       67.44      5.44 o
  -3   6  11      669.67      647.87     10.02 o
  -2   6  11      164.82      139.79      8.39 o
  -1   6  11      162.68      139.44     32.09 o
   0   6  11        2.26        9.65     26.45 o
   1   6  11      163.42       73.23     30.79 o
   2   6  11      163.67      145.27     12.97 o
   3   6  11      670.25      655.91     24.45 o
   5   6  11      332.04      306.58     12.81 o
   6   6  11      620.38      577.06     17.35 o
   7   6  11        4.08       12.68      8.04 o
   8   6  11       12.21       20.66      5.85 o
   9   6  11      107.23      120.35      7.28 o
  -9   7  11       51.77       44.29      9.07 o
  -8   7  11       16.95       14.06     12.01 o
  -7   7  11       42.91       44.49      7.09 o
  -6   7  11     1060.14     1046.64     22.27 o
  -5   7  11       47.95       36.00      7.47 o
  -4   7  11      932.16      948.89     13.73 o
  -3   7  11      822.90      906.74     12.18 o
  -2   7  11       22.09       17.30      7.71 o
  -1   7  11     1052.87     1008.72     34.26 o
   0   7  11      423.02      484.17     18.72 o
   1   7  11     1053.32      989.19     62.59 o
   2   7  11       21.60       21.14     10.98 o
   3   7  11      821.19      899.13     28.83 o
   5   7  11       47.26       44.27      8.04 o
   6   7  11     1063.26     1025.50     20.95 o
   7   7  11       42.80       35.96      7.54 o
   8   7  11       17.45       23.83      9.19 o
   9   7  11       52.18       34.74      8.00 o
  -8   8  11       28.44       39.94      7.18 o
  -7   8  11       63.99       59.11      7.66 o
  -6   8  11      464.97      457.45     17.24 o
  -5   8  11      164.07      167.34      9.63 o
  -4   8  11      131.78      120.20      9.22 o
  -3   8  11       49.90       57.22      6.22 o
  -2   8  11      678.22      659.22     12.91 o
  -1   8  11      244.44      277.80     10.81 o
   0   8  11      718.90      715.38     25.20 o
   2   8  11      678.14      650.01     24.14 o
   3   8  11       49.83       44.40     13.04 o
   6   8  11      467.51      465.23     19.85 o
   7   8  11       64.15       63.00     10.77 o
   8   8  11       28.76       36.20      9.01 o
  -8   9  11       33.53       42.92      6.40 o
  -7   9  11       58.20       44.39      6.86 o
  -6   9  11       18.83       14.70      9.37 o
  -5   9  11      454.07      479.20     17.55 o
  -4   9  11      237.18      223.79     11.37 o
  -3   9  11       42.15       38.96      7.77 o
  -2   9  11     1085.48     1089.71     15.80 o
  -1   9  11      205.63      232.29      9.12 o
   0   9  11        0.16        4.01     10.72 o
   1   9  11      208.12      244.12     16.97 o
   2   9  11     1085.29     1097.54     31.96 o
   3   9  11       42.27       32.08     14.36 o
   7   9  11       57.67       46.87      8.70 o
   8   9  11       33.38       32.60      7.13 o
  -8  10  11       57.45       58.78      7.55 o
  -7  10  11       34.18       31.15      5.06 o
  -6  10  11      215.12      206.95      9.83 o
  -5  10  11       56.02       49.01      9.77 o
  -4  10  11       10.15        9.47      6.19 o
  -3  10  11      427.15      425.69     11.21 o
  -2  10  11       39.13       33.76      5.83 o
  -1  10  11       66.00       60.10     10.16 o
   0  10  11      116.92      133.47     10.66 o
   1  10  11       64.87       65.09      9.70 o
   2  10  11       37.45       29.31     13.26 o
   3  10  11      429.72      419.84     23.76 o
  -7  11  11       18.00       15.97      5.63 o
  -6  11  11      163.61      170.90     10.23 o
  -5  11  11      126.81      131.90      8.74 o
  -4  11  11       20.79       20.65      5.44 o
  -3  11  11      741.56      792.77     15.83 o
  -2  11  11      200.15      180.35     11.26 o
  -1  11  11      368.45      350.82     31.57 o
   0  11  11      190.67      174.32     12.42 o
   1  11  11      370.03      327.94     14.72 o
   2  11  11      199.39      178.57     12.21 o
   3  11  11      740.08      740.18     29.32 o
  -6  12  11      136.45      141.37      8.23 o
  -5  12  11       63.31       75.63      8.40 o
  -4  12  11      249.13      279.23      9.00 o
  -3  12  11      572.71      551.16     18.97 o
  -2  12  11     1113.24     1094.24     25.23 o
  -1  12  11      220.40      201.47     20.38 o
   0  12  11      128.69      133.45     12.34 o
   1  12  11      220.32      224.17     13.28 o
   2  12  11     1108.95     1079.86     47.38 o
  -6  13  11        6.31        8.68      5.50 o
  -5  13  11       59.24       51.77      7.00 o
  -4  13  11       66.72       71.80      7.72 o
  -3  13  11       36.14       33.84      6.67 o
  -2  13  11      155.81      158.42     12.97 o
  -1  13  11       41.55       40.73     10.31 o
   0  13  11      105.77       92.79     10.93 o
   1  13  11       41.51       45.22      9.64 o
   2  13  11      154.67      154.69     13.29 o
  -5  14  11        3.60        1.64      8.90 o
  -4  14  11       30.57       30.51      7.04 o
  -3  14  11       53.79       58.75      6.34 o
  -2  14  11      105.99      117.91      8.91 o
  -1  14  11      273.26      265.09     10.98 o
   0  14  11      317.41      320.25     15.56 o
   1  14  11      273.48      259.18     12.59 o
   2  14  11      106.37       93.72     13.62 o
  -4  15  11       34.30       36.35      8.53 o
  -3  15  11      130.54      115.36      8.35 o
  -2  15  11       13.49       10.88      4.52 o
  -1  15  11      168.89      166.71      7.16 o
   0  15  11       56.80       68.11      7.26 o
   1  15  11      168.26      161.87      8.19 o
  -2  16  11      107.54      104.54      9.95 o
  -1  16  11       73.86       70.47      6.03 o
   0  16  11       44.85       38.48      7.02 o
   1  16  11       74.04       85.38     10.94 o
   2  16  11      107.00      116.50     11.17 o
   0   0  12      232.76      170.87     20.71 o
   1   0  12      467.45      569.29     24.37 o
   2   0  12      699.42      745.98     36.82 o
   3   0  12      529.24      459.87     31.92 o
   4   0  12      320.61      350.97      8.46 o
   5   0  12       42.01       37.14      5.12 o
   6   0  12       46.71       45.41      5.91 o
   7   0  12      154.48      144.18      8.15 o
   8   0  12       12.31        5.74      8.55 o
   9   0  12        9.93       10.06      5.56 o
  -9   1  12       87.01       86.45      6.91 o
  -8   1  12      167.07      180.66     11.49 o
  -7   1  12       94.55       96.09      8.43 o
  -6   1  12      267.21      259.94      9.41 o
  -5   1  12      207.85      207.19      7.06 o
  -4   1  12      402.52      391.58     10.09 o
  -3   1  12     1707.86     1728.51     55.31 o
  -2   1  12      591.45      585.01     46.85 o
  -1   1  12      687.32      718.01     32.22 o
   0   1  12     1336.87     1378.28     45.53 o
   1   1  12      685.75      740.29     29.56 o
   2   1  12      590.21      556.82     32.83 o
   3   1  12     1711.76     1788.63     57.81 o
   4   1  12      404.40      413.81     16.98 o
   5   1  12      208.42      198.22      7.11 o
   6   1  12      268.27      253.30      8.41 o
   7   1  12       94.54       87.74      7.20 o
   8   1  12      167.61      175.17     11.54 o
   9   1  12       85.61       82.07      8.29 o
  -9   2  12      155.02      158.24      9.67 o
  -8   2  12      185.62      192.19     17.25 o
  -7   2  12      181.44      174.54      8.68 o
  -6   2  12      553.24      560.43     12.27 o
  -5   2  12       71.98       70.02      6.24 o
  -4   2  12      622.48      634.42      9.95 o
  -3   2  12      415.99      404.08     42.02 o
  -2   2  12      277.54      267.02     35.17 o
  -1   2  12     1330.91     1147.60     40.27 o
   0   2  12     9378.23     9488.79    115.69 o
   1   2  12     1333.52     1239.22     44.97 o
   2   2  12      275.80      300.28     39.25 o
   3   2  12      420.68      390.35     42.13 o
   4   2  12      620.51      646.49     20.00 o
   5   2  12       72.29       73.15      7.15 o
   6   2  12      556.23      581.73     18.31 o
   7   2  12      181.60      153.31      8.25 o
   8   2  12      187.38      187.57      9.50 o
   9   2  12      154.22      156.45      9.39 o
  -9   3  12       47.17       50.85      7.19 o
  -8   3  12       93.03       92.10      6.98 o
  -7   3  12      171.21      149.28     11.33 o
  -6   3  12      168.87      142.26      9.05 o
  -5   3  12      172.50      178.80      7.06 o
  -4   3  12      872.64      885.62     11.71 o
  -3   3  12      490.06      489.38     47.98 o
  -2   3  12      554.92      554.69     48.89 o
  -1   3  12      654.64      682.97     50.57 o
   0   3  12      210.89      253.21     35.68 o
   1   3  12      656.87      716.48     38.48 o
   2   3  12      553.01      470.13     47.48 o
   3   3  12      493.46      526.21     49.73 o
   4   3  12      868.39      879.70     23.24 o
   5   3  12      173.37      183.00     11.12 o
   6   3  12      170.90      161.98      9.70 o
   7   3  12      171.21      152.02      8.19 o
   8   3  12       92.79       88.41      7.87 o
   9   3  12       46.40       51.52      6.89 o
  -9   4  12        5.09        0.87      6.38 o
  -8   4  12        6.24        6.24      5.67 o
  -7   4  12      201.51      193.05     11.50 o
  -6   4  12      471.00      476.08     11.50 o
  -5   4  12       47.83       61.87      5.74 o
  -4   4  12      348.45      349.75      9.19 o
  -3   4  12      735.10      770.01     13.47 o
  -2   4  12      651.39      851.45     60.46 o
  -1   4  12     1297.70     1436.78     74.83 o
   0   4  12      284.62      322.20     40.97 o
   1   4  12     1310.62     1288.55     66.09 o
   2   4  12      650.77      706.34     50.06 o
   4   4  12      347.47      364.61     16.14 o
   5   4  12       47.98       55.25      8.46 o
   6   4  12      472.13      460.56     22.77 o
   7   4  12      200.61      182.16      9.80 o
   8   4  12        6.02        5.48      6.32 o
   9   4  12        5.27       -2.58      5.60 o
  -9   5  12      244.12      252.92      7.21 o
  -8   5  12      155.62      169.63      9.32 o
  -7   5  12      235.28      236.08      9.69 o
  -6   5  12      188.90      196.23      9.44 o
  -5   5  12      128.38      128.38      6.70 o
  -4   5  12      287.85      325.83     10.72 o
  -3   5  12       22.97       12.84      5.52 o
  -2   5  12      133.87      134.59      9.16 o
  -1   5  12      562.04      649.77     52.89 o
   0   5  12       15.86       12.20     25.52 o
   1   5  12      564.65      514.36     47.60 o
   3   5  12       23.37       15.55     11.44 o
   4   5  12      286.62      304.70     15.31 o
   5   5  12      129.76      119.86     11.08 o
   6   5  12      185.67      194.26     12.23 o
   7   5  12      236.06      224.81     10.32 o
   8   5  12      157.06      155.97      6.76 o
   9   5  12      239.53      220.00     11.26 o
  -9   6  12      154.70      150.70     12.00 o
  -8   6  12      279.12      303.84      9.38 o
  -7   6  12      100.23      102.04      9.88 o
  -6   6  12        8.23       19.34      8.51 o
  -5   6  12      239.96      255.28      9.59 o
  -4   6  12      165.18      151.74      6.45 o
  -3   6  12      117.55      137.46      6.12 o
  -2   6  12      215.32      218.87      7.08 o
  -1   6  12      749.10      809.79     25.99 o
   0   6  12      240.96      191.81     36.52 o
   1   6  12      753.64      804.84     24.01 o
   2   6  12      217.48      238.03     16.34 o
   3   6  12      115.37      130.67     14.90 o
   5   6  12      238.79      251.95     12.07 o
   6   6  12        8.09       10.78      8.06 o
   7   6  12       97.73       87.30      9.24 o
   8   6  12      280.08      287.16      7.69 o
   9   6  12      154.88      165.73     11.00 o
  -8   7  12      204.20      188.12     13.57 o
  -7   7  12      206.31      200.61     16.91 o
  -6   7  12      235.11      226.48     10.90 o
  -5   7  12      268.86      256.75     11.19 o
  -4   7  12      845.05      826.13     12.54 o
  -3   7  12      157.85      144.01      6.43 o
  -2   7  12      568.43      575.73     20.82 o
  -1   7  12       83.31       99.45      8.43 o
   0   7  12       66.38       60.56      7.50 o
   1   7  12       82.55       90.32     18.85 o
   2   7  12      565.10      592.67     23.41 o
   3   7  12      158.07      154.97     15.45 o
   5   7  12      272.42      262.98     11.92 o
   6   7  12      237.56      228.34     11.57 o
   7   7  12      205.42      207.57     10.52 o
   8   7  12      204.95      171.70      9.53 o
  -8   8  12      234.13      235.92     12.02 o
  -7   8  12       30.61       26.81      6.60 o
  -6   8  12      263.58      282.41     14.16 o
  -5   8  12       94.36      113.91     10.92 o
  -4   8  12      497.74      467.45     13.86 o
  -3   8  12      428.40      405.50     10.77 o
  -2   8  12      126.97      121.67      6.78 o
  -1   8  12      192.67      196.44      9.95 o
   0   8  12      242.30      222.00     16.51 o
   1   8  12      193.29      186.94     10.85 o
   2   8  12      128.73      135.40     15.80 o
   3   8  12      433.75      418.31     22.27 o
   5   8  12       94.41      108.05     12.91 o
   6   8  12      262.52      289.23     15.66 o
   7   8  12       30.51       32.63      9.43 o
   8   8  12      233.12      224.78      8.79 o
  -8   9  12       43.04       45.86      5.74 o
  -7   9  12      112.08      113.54      7.78 o
  -6   9  12       26.88       25.92      8.98 o
  -5   9  12       34.96       55.47      9.63 o
  -4   9  12      684.76      690.96     16.79 o
  -3   9  12      254.90      235.93      9.03 o
  -2   9  12      169.66      154.52      7.84 o
  -1   9  12      460.67      453.77     11.92 o
   0   9  12      527.47      586.01     24.91 o
   1   9  12      456.39      473.52     23.20 o
   2   9  12      171.08      168.80     17.33 o
   3   9  12      253.27      234.36     20.06 o
   8   9  12       43.82       33.11      7.80 o
  -7  10  12        6.30        1.31      4.24 o
  -6  10  12      334.54      328.11      9.13 o
  -5  10  12        9.47        1.77      6.56 o
  -4  10  12      111.91       95.53      8.32 o
  -3  10  12      176.10      185.87      8.68 o
  -2  10  12      234.04      233.27      8.88 o
  -1  10  12      161.05      143.58     12.11 o
   0  10  12       61.03       47.43      9.42 o
   1  10  12      159.79      146.66     11.66 o
   2  10  12      235.84      230.27     19.11 o
   3  10  12      176.46      174.73     19.18 o
  -7  11  12       26.93       27.84      7.21 o
  -6  11  12      345.35      377.57     12.37 o
  -5  11  12      132.40      121.30      8.24 o
  -4  11  12       66.83       72.87      7.07 o
  -3  11  12       89.43       82.23      7.94 o
  -2  11  12       12.76       11.72      7.96 o
  -1  11  12      601.08      613.66     20.13 o
   0  11  12      133.74      152.46     12.08 o
   1  11  12      602.49      644.47     19.72 o
   2  11  12       12.94       17.46      9.11 o
   3  11  12       88.69       81.32     16.24 o
  -6  12  12       20.72       20.88      5.87 o
  -5  12  12       39.42       35.26      7.45 o
  -4  12  12       24.64       19.02      5.50 o
  -3  12  12      188.66      205.28     10.52 o
  -2  12  12      326.82      360.83     16.20 o
  -1  12  12      485.67      509.17     18.44 o
   0  12  12      771.60      791.47     21.69 o
   1  12  12      486.04      459.25     17.31 o
   2  12  12      326.27      342.17     14.70 o
  -6  13  12       41.61       34.57      9.11 o
  -5  13  12       44.24       47.78      6.59 o
  -4  13  12      113.05      106.70      9.57 o
  -3  13  12       47.08       40.48      6.59 o
  -2  13  12      136.71      133.40     15.46 o
  -1  13  12      165.10      151.32     12.15 o
   0  13  12      373.32      379.68     15.81 o
   1  13  12      165.41      140.49     11.64 o
   2  13  12      135.42      137.12     10.59 o
  -5  14  12       61.21       74.78      8.87 o
  -4  14  12       26.53       26.28     10.08 o
  -3  14  12        5.25        3.33      5.39 o
  -2  14  12       12.54        9.06      6.86 o
  -1  14  12      116.49      126.24      8.80 o
   0  14  12      169.56      148.62      9.22 o
   1  14  12      118.93      131.36     10.32 o
  -4  15  12       32.46       42.22      7.88 o
  -3  15  12       21.15       18.63      4.99 o
  -2  15  12        1.92        5.10      4.31 o
  -1  15  12       37.19       36.32      5.46 o
   0  15  12       23.32       26.86      6.10 o
   1  15  12       37.61       32.05      5.74 o
  -1  16  12       23.78       30.19      5.27 o
   0  16  12       14.22       11.56      6.19 o
   1  16  12       23.84       32.28      8.74 o
   2  16  12        2.64        5.01      7.70 o
   1   0  13     1450.43     1600.22     40.19 o
   2   0  13      203.50      175.57     21.89 o
   3   0  13      603.08      668.98     26.49 o
   4   0  13       24.28       25.54      4.86 o
   5   0  13      326.63      336.54      8.70 o
   6   0  13       27.82       29.53      6.32 o
   7   0  13      423.21      385.80     12.47 o
   8   0  13       52.84       45.38      8.97 o
   9   0  13       12.93        4.44      5.29 o
  -9   1  13       75.09       74.12      6.43 o
  -8   1  13      170.08      188.12     11.50 o
  -7   1  13       55.28       74.64      8.01 o
  -6   1  13       67.19       66.92      5.86 o
  -5   1  13      207.99      195.60      7.03 o
  -4   1  13      115.69       95.66      5.91 o
  -3   1  13      289.95      292.20     15.40 o
  -2   1  13     1610.64     1732.24     80.97 o
  -1   1  13       96.73       91.07     17.06 o
   0   1  13      590.10      513.09     32.23 o
   1   1  13       97.76       90.31     16.69 o
   2   1  13     1617.85     1665.60     55.44 o
   3   1  13      290.88      251.41     41.10 o
   4   1  13      117.98       97.54      7.38 o
   5   1  13      206.89      191.37      7.33 o
   6   1  13       65.51       68.84      6.17 o
   7   1  13       55.49       68.41      8.17 o
   8   1  13      170.81      163.14     11.26 o
   9   1  13       75.66       82.90      7.88 o
  -9   2  13        5.28        2.83      6.74 o
  -8   2  13      253.40      231.99     11.75 o
  -7   2  13      250.85      248.37      9.59 o
  -6   2  13      107.75      112.94      6.39 o
  -5   2  13      676.42      677.10     11.04 o
  -4   2  13       93.04       92.59      5.10 o
  -3   2  13      695.73      725.73     15.70 o
  -2   2  13      583.22      560.22     49.15 o
  -1   2  13     2829.62     3071.10    106.10 o
   0   2  13       18.04       48.71     16.61 o
   1   2  13     2837.17     3153.35     74.55 o
   2   2  13      583.54      524.73     47.32 o
   4   2  13       92.95       92.88     10.79 o
   5   2  13      677.33      659.36     12.89 o
   6   2  13      107.19      107.31      6.76 o
   7   2  13      249.17      245.96      9.47 o
   8   2  13      252.48      234.12     12.31 o
   9   2  13        5.36        4.23      6.28 o
  -9   3  13       61.37       51.03      6.98 o
  -8   3  13       37.96       42.11      5.99 o
  -7   3  13       18.96       27.64      6.51 o
  -6   3  13       54.72       61.57      8.21 o
  -5   3  13      292.10      326.88      8.67 o
  -4   3  13      579.38      588.63     15.24 o
  -3   3  13      994.77      965.19     14.70 o
  -2   3  13        4.21      -12.15     25.56 o
  -1   3  13       74.00      106.07     29.90 o
   0   3  13     2956.62     3226.18    108.53 o
   1   3  13       72.17      101.63     19.39 o
   2   3  13        4.85      -25.29     28.77 o
   4   3  13      579.14      608.72     19.73 o
   5   3  13      289.63      329.63     11.29 o
   6   3  13       53.85       60.37      8.25 o
   7   3  13       19.19       24.02      6.22 o
   8   3  13       37.48       34.96      8.65 o
   9   3  13       61.11       50.95      6.78 o
  -9   4  13       69.59       61.57      6.87 o
  -8   4  13      311.57      320.55     14.01 o
  -7   4  13      120.34      128.63      7.91 o
  -6   4  13      382.56      366.62     12.13 o
  -5   4  13      398.81      410.05      9.44 o
  -4   4  13      497.54      517.46     10.82 o
  -3   4  13      482.92      443.26      9.23 o
  -2   4  13       27.12       24.86      7.45 o
  -1   4  13       30.87       14.66     23.71 o
   0   4  13      979.19     1330.07     73.07 o
   1   4  13       31.85       52.08     28.62 o
   2   4  13       26.66       29.34     34.63 o
   4   4  13      496.66      486.40     17.88 o
   5   4  13      400.98      377.81     20.04 o
   6   4  13      381.48      363.61     19.27 o
   7   4  13      121.28      124.86      7.84 o
   8   4  13      314.35      290.09      8.59 o
   9   4  13       69.54       64.28      6.48 o
  -9   5  13        7.62       15.37      5.60 o
  -8   5  13      167.42      161.74      8.89 o
  -7   5  13        7.28        6.82      5.63 o
  -6   5  13      186.51      197.66      9.45 o
  -5   5  13      211.07      213.93      7.72 o
  -4   5  13      273.86      269.24     10.35 o
  -3   5  13       62.83       74.13      5.88 o
  -2   5  13      461.54      482.39     10.01 o
  -1   5  13      787.63      903.10     20.50 o
   0   5  13      442.63      526.32     49.00 o
   1   5  13      789.90      934.28     59.71 o
   2   5  13      465.11      543.90     20.98 o
   3   5  13       63.26       67.79     13.26 o
   4   5  13      276.35      277.62     14.76 o
   5   5  13      211.42      224.57     12.06 o
   6   5  13      185.88      199.70     29.98 o
   7   5  13        7.92        8.12      5.73 o
   8   5  13      167.21      164.24      7.01 o
   9   5  13        7.69       10.86      7.67 o
  -9   6  13       15.63       14.28      8.05 o
  -8   6  13      134.92      138.17      7.15 o
  -7   6  13       34.44       41.29      6.69 o
  -6   6  13      335.29      340.41     14.00 o
  -5   6  13      447.74      458.70     11.84 o
  -4   6  13       81.54       83.64      6.83 o
  -3   6  13      138.14      145.36      6.26 o
  -2   6  13      870.11      858.85     20.15 o
  -1   6  13      656.65      637.76     15.10 o
   0   6  13     1530.18     1631.43     22.31 o
   1   6  13      657.68      642.24     12.18 o
   2   6  13      864.50      858.38     26.63 o
   3   6  13      136.60      130.07     14.79 o
   5   6  13      447.17      482.34     20.91 o
   6   6  13      334.37      318.22     35.32 o
   7   6  13       34.83       39.67      6.80 o
   8   6  13      135.36      128.57      6.31 o
   9   6  13       15.50       13.41      6.53 o
  -8   7  13       62.79       57.18      7.44 o
  -7   7  13      239.49      236.36      9.20 o
  -6   7  13       49.13       34.98      8.79 o
  -5   7  13      213.97      230.35     10.83 o
  -4   7  13       18.51       11.56      5.10 o
  -3   7  13      402.87      376.81      9.04 o
  -2   7  13      208.27      193.46      7.53 o
  -1   7  13      543.94      534.79     14.72 o
   0   7  13     1217.41     1342.61     21.11 o
   1   7  13      544.30      548.48     15.57 o
   2   7  13      208.25      203.82     16.22 o
   3   7  13      404.08      378.16     21.91 o
   5   7  13      212.48      237.19     17.97 o
   6   7  13       49.18       28.43      8.06 o
   7   7  13      240.33      229.54      9.08 o
   8   7  13       62.95       44.22      6.99 o
  -8   8  13       45.99       49.12      6.60 o
  -7   8  13      205.81      226.24     11.36 o
  -6   8  13       71.45       74.44      7.79 o
  -5   8  13       62.57       79.15     11.88 o
  -4   8  13       71.93       75.73      7.15 o
  -3   8  13      445.28      461.17      9.91 o
  -2   8  13       58.78       56.28      6.22 o
  -1   8  13      218.52      230.67     11.12 o
   0   8  13      151.56      159.71      9.59 o
   1   8  13      220.11      224.96     11.90 o
   2   8  13       58.56       54.84     12.90 o
   3   8  13      447.12      414.51     23.46 o
   5   8  13       63.76       69.74     13.02 o
   7   8  13      206.27      210.67     12.39 o
   8   8  13       47.27       44.11      9.12 o
  -8   9  13        9.93       13.51      6.43 o
  -7   9  13       62.69       75.85      6.83 o
  -6   9  13       76.01       55.55      7.03 o
  -5   9  13       94.68       96.48      8.17 o
  -4   9  13      334.12      361.02     10.76 o
  -3   9  13      348.37      358.06     10.31 o
  -2   9  13      258.40      293.33      9.54 o
  -1   9  13       80.67       80.59      7.52 o
   0   9  13       31.05       13.63     11.97 o
   1   9  13       82.87       76.94     15.03 o
   2   9  13      258.88      270.47     19.88 o
   3   9  13      347.33      331.17     22.29 o
  -7  10  13        4.26        8.80      5.74 o
  -6  10  13       53.41       58.72      5.84 o
  -5  10  13      413.42      429.69     12.36 o
  -4  10  13      354.28      349.36     11.67 o
  -3  10  13      121.22      114.69      7.56 o
  -2  10  13       90.69       77.33      7.05 o
  -1  10  13        6.15       13.53      8.95 o
   0  10  13      707.90      738.32     20.67 o
   1  10  13        6.32       16.01     12.57 o
   2  10  13       87.50       76.15     15.45 o
   3  10  13      122.62      121.81     17.22 o
  -7  11  13       53.35       83.23      8.33 o
  -6  11  13       58.47       38.42      5.85 o
  -5  11  13       37.35       44.61      6.57 o
  -4  11  13      155.36      152.28      8.87 o
  -3  11  13      453.90      452.99     12.64 o
  -2  11  13      346.85      332.02      9.89 o
  -1  11  13       66.32       64.87      8.69 o
   0  11  13       32.10       27.36      7.77 o
   1  11  13       65.82       66.64     10.58 o
   2  11  13      346.55      321.00     14.93 o
  -6  12  13       34.07       27.14      4.93 o
  -5  12  13      326.22      380.28     12.22 o
  -4  12  13       59.70       62.70      6.94 o
  -3  12  13      176.06      181.35      8.28 o
  -2  12  13        7.08       13.87     10.21 o
  -1  12  13       68.13       49.53     10.61 o
   0  12  13        0.63        6.45      9.25 o
   1  12  13       67.26       56.46      9.79 o
   2  12  13        7.49       13.22      8.75 o
  -5  13  13        7.11        2.79      5.55 o
  -4  13  13        7.00        9.48      7.69 o
  -3  13  13        7.25        8.68      5.69 o
  -2  13  13       88.20       93.39     10.82 o
  -1  13  13      268.52      260.01     11.36 o
   0  13  13      171.83      155.23      9.75 o
   1  13  13      266.54      260.94     13.54 o
   2  13  13       87.49       89.19      9.42 o
  -4  14  13       77.34       89.32     11.79 o
  -3  14  13       11.66       12.02      5.16 o
  -2  14  13      117.63      119.01      6.33 o
  -1  14  13        3.36        2.74      6.76 o
   0  14  13      163.40      172.08      9.22 o
   1  14  13        3.22        4.89      7.39 o
  -3  15  13      105.32      107.63      7.29 o
  -2  15  13       36.81       26.41      4.31 o
  -1  15  13       52.98       54.63      5.40 o
   0  15  13       60.31       76.02      6.86 o
   1  15  13       53.54       53.96      5.94 o
   2  15  13       36.66       23.60      9.51 o
  -1  16  13      112.87      104.51     10.23 o
   0  16  13        0.41        0.42      8.04 o
   1  16  13      113.23      119.60     11.00 o
   0   0  14      634.12      521.17     44.89 o
   1   0  14     3003.48     3322.18     59.77 o
   2   0  14      158.69      145.41     24.86 o
   3   0  14        9.19        8.11      6.53 o
   4   0  14        6.37        1.70      4.58 o
   5   0  14      807.63      886.58     14.89 o
   6   0  14      162.08      159.81      8.63 o
   7   0  14       37.91       18.42      6.90 o
   8   0  14        4.09       -0.52      7.43 o
   9   0  14       35.87       40.85      6.62 o
  -9   1  14       89.74       96.60     12.20 o
  -8   1  14       45.78       66.27      9.29 o
  -7   1  14      533.15      504.77     16.37 o
  -6   1  14      270.17      253.01      8.13 o
  -5   1  14      385.27      395.50      8.97 o
  -4   1  14       35.75       31.88      4.53 o
  -3   1  14      111.44      115.40      7.10 o
  -2   1  14      199.24      214.27     25.31 o
  -1   1  14      815.11      786.81     36.38 o
   0   1  14      323.01      330.65     21.71 o
   1   1  14      813.46      793.14     35.67 o
   2   1  14      200.26      206.35     39.29 o
   3   1  14      112.89      120.48     15.06 o
   4   1  14       36.01       24.55      7.43 o
   5   1  14      385.97      407.24      9.73 o
   6   1  14      269.84      249.63      9.83 o
   7   1  14      532.47      485.20     13.81 o
   8   1  14       45.76       57.37      8.72 o
   9   1  14       88.80       98.42      7.77 o
  -9   2  14        0.40       -0.15      5.97 o
  -8   2  14       37.57       42.17      8.16 o
  -7   2  14      127.56      122.41      7.77 o
  -6   2  14        8.62        5.08      5.22 o
  -5   2  14      139.96      120.88      6.40 o
  -4   2  14      138.82      135.59      5.48 o
  -3   2  14      415.72      446.45      8.84 o
  -2   2  14      309.79      316.98     15.97 o
  -1   2  14      899.15      973.81     64.37 o
   0   2  14      501.63      484.93     39.67 o
   1   2  14      895.61     1003.97     44.29 o
   4   2  14      140.19      134.12     15.87 o
   5   2  14      141.58      122.67      6.61 o
   6   2  14        8.82        0.97      5.61 o
   7   2  14      126.63      127.23      9.39 o
   8   2  14       37.60       44.07      8.30 o
   9   2  14        0.40        0.16      5.27 o
  -9   3  14       10.61        9.66      5.76 o
  -8   3  14      150.98      167.18      9.94 o
  -7   3  14       26.04       24.79      6.43 o
  -6   3  14       97.49       97.82      7.18 o
  -5   3  14      285.08      289.00      8.14 o
  -4   3  14      382.02      373.69      7.90 o
  -3   3  14      725.55      732.76     13.76 o
  -2   3  14      366.21      357.02     11.44 o
  -1   3  14     1102.57     1208.00     72.82 o
   0   3  14       97.99      106.50     32.33 o
   1   3  14     1104.49     1029.26     45.85 o
   4   3  14      386.17      383.19     16.45 o
   5   3  14      286.21      276.32     11.08 o
   6   3  14       96.94       87.07      7.67 o
   7   3  14       25.50       31.08      6.43 o
   8   3  14      151.55      158.65      8.66 o
   9   3  14       10.17        5.54      5.25 o
  -9   4  14       27.03       37.84      6.05 o
  -8   4  14        2.05        1.83      4.90 o
  -7   4  14      187.85      178.53      8.31 o
  -6   4  14       40.28       44.99      6.35 o
  -5   4  14      200.89      184.55      6.60 o
  -4   4  14      683.48      629.21     10.41 o
  -3   4  14        6.35        8.08      5.15 o
  -2   4  14      395.63      394.71      9.44 o
  -1   4  14     1113.74     1295.98     20.47 o
   0   4  14       68.23       91.76     11.70 o
   1   4  14     1109.94     1292.19     40.29 o
   2   4  14      392.84      389.47     12.46 o
   4   4  14      679.82      666.66     20.57 o
   5   4  14      202.61      193.31     17.54 o
   6   4  14       40.42       47.24      6.62 o
   7   4  14      189.06      177.56      8.23 o
   8   4  14        2.21        3.52      5.72 o
   9   4  14       26.86       33.87      5.51 o
  -9   5  14       20.19        8.88      8.38 o
  -8   5  14       12.59       11.75      6.38 o
  -7   5  14       39.80       41.67      6.36 o
  -6   5  14      321.28      333.12      8.53 o
  -5   5  14      256.36      270.01      8.15 o
  -4   5  14      644.82      641.65     14.64 o
  -3   5  14      806.63      820.05     12.66 o
  -2   5  14      558.65      582.64     11.40 o
  -1   5  14      183.28      172.75      9.43 o
   0   5  14      242.06      186.13      9.61 o
   1   5  14      181.31      183.61      7.73 o
   2   5  14      560.90      591.05     15.50 o
   5   5  14      259.12      281.80     24.68 o
   6   5  14      321.84      347.56     20.50 o
   7   5  14       39.72       42.05      6.08 o
   8   5  14       12.69        9.71      5.12 o
   9   5  14       19.82       14.12      7.10 o
  -8   6  14       53.06       55.10      5.99 o
  -7   6  14        0.94        3.70      5.87 o
  -6   6  14       70.51       73.08      7.59 o
  -5   6  14      153.32      148.72      7.18 o
  -4   6  14       69.65       79.27      5.99 o
  -3   6  14       22.39       19.80      5.00 o
  -2   6  14      569.58      534.96     12.74 o
  -1   6  14       66.96       87.18      8.51 o
   0   6  14        9.77        2.33      6.68 o
   1   6  14       64.51       80.44      6.67 o
   2   6  14      572.16      537.78     22.89 o
   3   6  14       23.20       23.59     12.23 o
   5   6  14      152.91      155.28     19.08 o
   6   6  14       69.42       70.54      8.75 o
   7   6  14        0.81        1.63      5.01 o
   8   6  14       53.41       50.72      5.51 o
  -8   7  14       87.40       96.53      7.53 o
  -7   7  14       37.64       38.13      8.03 o
  -6   7  14      706.38      716.16     14.69 o
  -5   7  14      226.21      232.49      9.09 o
  -4   7  14      611.77      614.55     12.97 o
  -3   7  14      138.83      146.96      7.71 o
  -2   7  14       49.05       45.01      5.90 o
  -1   7  14      376.67      365.76     13.54 o
   0   7  14      151.37      132.14     11.93 o
   1   7  14      377.30      358.78     10.66 o
   2   7  14       50.11       51.75     13.58 o
   3   7  14      139.34      140.49     16.69 o
   5   7  14      223.59      204.90     17.93 o
   6   7  14      703.94      725.09     16.90 o
   7   7  14       38.27       38.69      5.11 o
   8   7  14       88.67       95.89      9.80 o
  -8   8  14       24.00       27.64      5.66 o
  -7   8  14       28.05       33.41      7.55 o
  -6   8  14       68.66       64.45      9.50 o
  -5   8  14       74.40       91.58     14.27 o
  -4   8  14      155.65      158.32      8.04 o
  -3   8  14      126.43      141.95      7.05 o
  -2   8  14       59.52       46.83      6.24 o
  -1   8  14      860.27      862.73     19.14 o
   0   8  14       55.51       72.23      8.46 o
   1   8  14      854.67      927.48     33.47 o
   2   8  14       57.73       38.31     12.79 o
   3   8  14      125.01      124.06     17.19 o
   5   8  14       75.58       68.29     12.82 o
   6   8  14       69.66       56.87     11.54 o
   7   8  14       29.49       30.64      7.41 o
   8   8  14       23.55       27.31      7.33 o
  -7   9  14       30.42       28.93      5.54 o
  -6   9  14       56.43       72.08      9.12 o
  -5   9  14      112.71      121.73      8.52 o
  -4   9  14      600.93      564.63     14.44 o
  -3   9  14       17.38       13.72      6.24 o
  -2   9  14      123.98      127.48      7.51 o
  -1   9  14      713.83      730.37     15.39 o
   0   9  14      159.29      141.05     16.79 o
   1   9  14      712.20      754.51     33.96 o
   2   9  14      126.39      112.13     16.30 o
   3   9  14       18.23        9.75     13.72 o
   4   9  14      600.42      548.56     22.81 o
   7   9  14       29.85       23.31      6.53 o
  -7  10  14       25.30       21.45      7.50 o
  -6  10  14       64.31       62.73      6.51 o
  -5  10  14       84.88       86.50      7.51 o
  -4  10  14      304.98      307.62     11.42 o
  -3  10  14      391.42      388.74     11.00 o
  -2  10  14       62.76       72.65      6.98 o
  -1  10  14       24.80       20.16      6.78 o
   0  10  14      456.60      435.04     13.84 o
   1  10  14       24.87       17.20     13.17 o
   2  10  14       62.58       53.88     15.28 o
   7  10  14       25.99       20.22      9.37 o
  -6  11  14       13.27       19.15      5.04 o
  -5  11  14       47.39       61.94      9.71 o
  -4  11  14       66.71       67.26      7.59 o
  -3  11  14       79.49       71.91      7.69 o
  -2  11  14      142.83      138.47      7.98 o
  -1  11  14       98.55      116.95      9.53 o
   0  11  14      717.73      698.74     26.26 o
   1  11  14      100.53      108.14     11.72 o
   2  11  14      142.25      127.95     14.65 o
   3  11  14       79.12       78.19     12.75 o
  -6  12  14       10.78       18.28      5.56 o
  -5  12  14      193.78      221.12      9.92 o
  -4  12  14       34.06       30.17      6.47 o
  -3  12  14       28.26       46.33      7.63 o
  -2  12  14        2.74       -1.10      8.89 o
  -1  12  14       84.43       91.02      9.09 o
   0  12  14      172.47      166.87     12.84 o
   1  12  14       83.91       97.22     11.12 o
   2  12  14        2.72        3.94      8.59 o
  -5  13  14       29.59       31.49      9.37 o
  -4  13  14       62.37       57.69      8.51 o
  -3  13  14       53.44       46.11      7.07 o
  -2  13  14       74.30       68.69     10.11 o
  -1  13  14       32.40       27.99      7.37 o
   0  13  14       19.86       35.48      7.68 o
   1  13  14       31.47       28.98      8.85 o
   2  13  14       74.54       71.77      8.93 o
  -4  14  14       67.85       69.70      9.68 o
  -3  14  14       19.33       30.21      6.01 o
  -2  14  14      254.02      257.43     10.12 o
  -1  14  14       16.73       20.10      6.47 o
   0  14  14      101.86      106.08      8.04 o
   1  14  14       17.09       23.24      6.43 o
  -3  15  14        6.44       12.77      7.89 o
  -2  15  14        4.99        8.88      4.13 o
  -1  15  14        2.63        3.31      4.22 o
   0  15  14       13.44       15.60      5.29 o
   1  15  14        2.72        4.11      5.62 o
   2  15  14        5.21       10.04      7.95 o
   3  15  14        6.72       14.47      7.80 o
   1   0  15      392.69      423.13     32.71 o
   2   0  15      108.73      127.75      8.73 o
   3   0  15      667.88      715.05     14.55 o
   4   0  15      570.77      564.23     10.73 o
   5   0  15       26.14       21.51      6.19 o
   6   0  15       36.20       25.61      6.55 o
   7   0  15      101.32      116.73      8.53 o
   8   0  15       38.98       26.11      8.07 o
   9   0  15       95.81      100.26      7.22 o
  -9   1  15       55.35       46.40      8.55 o
  -8   1  15       72.38       63.62      8.26 o
  -7   1  15      105.95      123.15     10.44 o
  -6   1  15       54.32       49.57      5.75 o
  -5   1  15      329.44      297.49      8.37 o
  -4   1  15        3.36        6.32      4.23 o
  -3   1  15     1101.06     1036.93     15.81 o
  -2   1  15       77.78       71.05      6.63 o
  -1   1  15     1032.49     1198.44     66.98 o
   0   1  15      186.50      159.84     18.05 o
   1   1  15     1034.17     1317.79     70.87 o
   2   1  15       78.66       59.92      5.73 o
   3   1  15     1101.29     1026.95     15.24 o
   4   1  15        3.63        0.43      7.02 o
   5   1  15      327.53      286.25     10.06 o
   6   1  15       54.69       49.22      7.19 o
   7   1  15      106.73      125.16      7.88 o
   8   1  15       73.12       73.18      8.61 o
   9   1  15       54.26       56.77      6.45 o
  -9   2  15       50.91       47.45      6.22 o
  -8   2  15       51.53       32.68      7.34 o
  -7   2  15      142.39      147.21      8.18 o
  -6   2  15      655.17      669.28     16.84 o
  -5   2  15      838.30      867.20     12.63 o
  -4   2  15       25.93       27.26      4.48 o
  -3   2  15     1112.65     1113.20     13.65 o
  -2   2  15       75.98       64.48      6.75 o
  -1   2  15       72.80       68.91      8.67 o
   0   2  15      972.19      919.18     25.41 o
   1   2  15       73.71       72.15     11.96 o
   2   2  15       76.89       65.83      7.44 o
   3   2  15     1115.62     1131.12     28.28 o
   4   2  15       26.81       21.89      7.64 o
   5   2  15      837.06      830.26     15.09 o
   6   2  15      656.21      650.73     13.78 o
   7   2  15      141.51      129.49      9.07 o
   8   2  15       51.92       44.38      6.37 o
   9   2  15       50.16       49.34      6.22 o
  -9   3  15       24.55       20.92      5.55 o
  -8   3  15       24.45       15.29      6.22 o
  -7   3  15       52.53       51.59      6.62 o
  -6   3  15      140.52       98.96      7.20 o
  -5   3  15      941.17      992.08     13.37 o
  -4   3  15      513.13      544.40      9.24 o
  -3   3  15      237.41      229.28      6.82 o
  -2   3  15      253.46      258.87     10.53 o
  -1   3  15      422.05      383.11     12.39 o
   0   3  15      244.94      243.39     19.66 o
   1   3  15      426.49      403.13     18.71 o
   2   3  15      253.95      246.73      8.50 o
   3   3  15      237.49      228.64     15.62 o
   4   3  15      507.47      520.33     19.59 o
   5   3  15      943.19     1002.70     15.67 o
   6   3  15      138.66      106.11      9.29 o
   7   3  15       51.82       45.89      8.00 o
   8   3  15       25.11       23.64      5.95 o
   9   3  15       24.71       18.00      5.33 o
  -9   4  15      153.24      159.74      9.21 o
  -8   4  15        1.38        2.39      5.48 o
  -7   4  15       94.65       88.00      6.99 o
  -6   4  15      302.87      310.08      9.47 o
  -5   4  15      702.02      692.16     11.39 o
  -4   4  15      335.79      306.33      9.10 o
  -3   4  15       11.81       15.57      5.69 o
  -2   4  15      288.10      288.48      8.57 o
  -1   4  15      393.38      417.60     13.49 o
   0   4  15       23.78       35.24      7.46 o
   1   4  15      393.57      417.15     10.47 o
   2   4  15      283.50      272.54     11.55 o
   4   4  15      338.13      351.35     15.89 o
   5   4  15      706.60      678.54     43.89 o
   6   4  15      305.12      313.53     13.50 o
   7   4  15       93.50       81.41      8.15 o
   8   4  15        1.47        3.51      5.40 o
  -8   5  15      275.09      290.45      9.68 o
  -7   5  15       34.62       45.12      6.14 o
  -6   5  15      194.26      214.60      8.04 o
  -5   5  15       34.93       29.15      5.65 o
  -4   5  15      636.43      693.73     12.85 o
  -3   5  15       35.70       33.02      5.80 o
  -2   5  15      365.93      400.81     13.77 o
  -1   5  15      594.75      518.61     14.69 o
   0   5  15       89.99       86.31      8.71 o
   1   5  15      594.75      515.01     13.67 o
   2   5  15      365.96      401.45     13.73 o
   5   5  15       34.79       35.68     16.79 o
   6   5  15      193.86      186.68     10.04 o
   7   5  15       34.93       35.69      6.97 o
   8   5  15      275.53      261.86     18.71 o
  -8   6  15        8.56        2.11      6.14 o
  -7   6  15       60.17       71.94      8.31 o
  -6   6  15       94.37       89.09      7.66 o
  -5   6  15      494.72      529.80     10.79 o
  -4   6  15      367.38      398.29     13.63 o
  -3   6  15      869.71      809.09     11.91 o
  -2   6  15      318.85      294.22     10.43 o
  -1   6  15      564.63      592.56     16.10 o
   0   6  15       53.75       55.68      8.07 o
   1   6  15      564.84      592.63     15.57 o
   2   6  15      314.88      296.44     12.76 o
   5   6  15      496.56      513.42     25.64 o
   6   6  15       94.27       89.93      9.14 o
   7   6  15       60.85       64.80      6.98 o
   8   6  15        8.96        2.81      4.31 o
  -8   7  15      145.65      151.71      8.09 o
  -7   7  15        0.34       11.38      6.49 o
  -6   7  15       54.40       79.48      9.89 o
  -5   7  15       38.41       36.07      7.91 o
  -4   7  15      282.81      303.91     10.11 o
  -3   7  15      109.91      105.85      7.63 o
  -2   7  15       93.48      119.71      8.52 o
  -1   7  15       37.24       30.77      8.91 o
   0   7  15     1486.67     1346.24     23.31 o
   1   7  15       38.17       36.68      8.27 o
   2   7  15       94.73      108.24     15.54 o
   5   7  15       38.63       41.52     13.70 o
   6   7  15       55.58       81.31     13.43 o
   7   7  15        0.34        1.47      5.38 o
   8   7  15      146.35      146.66     10.17 o
  -7   8  15      175.42      185.19     12.92 o
  -6   8  15       70.28       58.72      8.66 o
  -5   8  15      175.09      163.53      9.93 o
  -4   8  15      630.35      650.40     15.35 o
  -3   8  15       13.28        9.02      5.22 o
  -2   8  15     1338.00     1362.10     26.26 o
  -1   8  15      754.23      821.73     20.82 o
   0   8  15       31.48       19.62      7.84 o
   1   8  15      754.31      849.87     20.87 o
   2   8  15     1336.48     1311.61     36.40 o
   5   8  15      175.20      161.12     15.56 o
   6   8  15       70.42       48.46     11.21 o
   7   8  15      176.52      170.85      9.21 o
  -7   9  15      337.69      356.83     20.88 o
  -6   9  15        3.11        6.06      7.10 o
  -5   9  15       27.10       21.26      8.71 o
  -4   9  15      154.50      156.42      9.73 o
  -3   9  15       62.75       52.53      6.64 o
  -2   9  15      128.35      120.39      7.82 o
  -1   9  15     1009.68     1047.27     18.38 o
   0   9  15     1132.18     1134.57     24.38 o
   1   9  15     1007.80     1048.37     23.17 o
   2   9  15      129.11      123.68     17.47 o
   4   9  15      152.99      147.97     14.57 o
   7   9  15      342.09      318.86     16.20 o
  -7  10  15        3.84        0.98      6.64 o
  -6  10  15       76.44       78.82      7.90 o
  -5  10  15      133.54      167.48      8.60 o
  -4  10  15      424.39      468.92     13.03 o
  -3  10  15      157.25      171.29      8.59 o
  -2  10  15      399.12      364.08     10.50 o
  -1  10  15      276.58      291.30     10.50 o
   0  10  15       24.83       34.48      7.83 o
   1  10  15      274.72      260.01     20.37 o
   2  10  15      395.29      356.33     23.36 o
   7  10  15        4.04        0.50      7.59 o
  -6  11  15       47.38       51.60      6.63 o
  -5  11  15      162.85      169.69      9.90 o
  -4  11  15       35.51       22.94      6.72 o
  -3  11  15       32.49       34.85      6.77 o
  -2  11  15      170.33      184.15      8.23 o
  -1  11  15      153.69      148.08      9.95 o
   0  11  15      179.52      174.12     10.61 o
   1  11  15      154.89      143.28     12.62 o
   2  11  15      169.22      192.26     14.44 o
   3  11  15       32.63       28.13     11.17 o
  -5  12  15       43.24       37.25      7.98 o
  -4  12  15       68.54       81.31      6.78 o
  -3  12  15      295.10      293.87      9.89 o
  -2  12  15      349.77      358.56     15.50 o
  -1  12  15       48.38       53.28      8.30 o
   0  12  15       90.21      111.42     11.82 o
   1  12  15       49.63       55.21     10.32 o
   2  12  15      349.41      340.50     14.88 o
  -5  13  15       63.01       63.07      9.31 o
  -4  13  15       80.02       93.79     12.85 o
  -3  13  15       82.86       98.92     10.27 o
  -2  13  15       28.59       24.25      6.64 o
  -1  13  15      278.05      296.75     11.00 o
   0  13  15      140.12      160.71      9.34 o
   1  13  15      277.95      298.71     13.50 o
   2  13  15       28.72       30.93     10.56 o
  -3  14  15       32.96       44.54      5.60 o
  -2  14  15       23.31       31.19      5.23 o
  -1  14  15       24.23       19.97      6.16 o
   0  14  15       89.94       87.95      7.27 o
   1  14  15       24.93       21.03      5.98 o
  -2  15  15       36.82       43.40      6.17 o
  -1  15  15       16.63       14.30      4.78 o
   0  15  15        1.87       -0.19      4.54 o
   1  15  15       16.68       14.38      8.12 o
   2  15  15       37.07       49.47      8.68 o
   0   0  16     1234.86     1299.98     28.87 o
   1   0  16      153.64      144.35      7.64 o
   2   0  16      209.88      190.04      8.53 o
   3   0  16       54.35       49.47      6.71 o
   4   0  16       51.88       48.21      5.50 o
   5   0  16     1280.90     1298.47     18.05 o
   6   0  16      307.71      298.64     10.27 o
   7   0  16        2.34       -0.13      6.59 o
   8   0  16       45.02       47.23      7.56 o
   9   0  16        2.33        1.80      4.76 o
  -9   1  16       54.68       67.22      7.89 o
  -8   1  16        1.29        1.73      6.57 o
  -7   1  16      197.51      214.15     11.85 o
  -6   1  16      153.99      145.92      6.84 o
  -5   1  16      513.22      503.75     13.30 o
  -4   1  16       94.82      117.57      5.99 o
  -3   1  16      111.21      116.59      7.82 o
  -2   1  16      311.45      282.54     21.92 o
  -1   1  16      572.88      605.37     12.54 o
   0   1  16       90.75      122.41      8.68 o
   1   1  16      570.95      619.24     15.19 o
   2   1  16      312.82      271.08      9.22 o
   3   1  16      111.13      111.34      7.22 o
   4   1  16       95.03      109.67      9.68 o
   5   1  16      508.80      491.47     12.24 o
   6   1  16      154.09      131.92      8.32 o
   7   1  16      197.66      215.86      8.83 o
   8   1  16        1.28        4.19      6.92 o
   9   1  16       54.05       58.74      5.61 o
  -9   2  16       42.00       58.34      6.98 o
  -8   2  16      108.89      122.63      8.40 o
  -7   2  16       32.71       28.86      7.69 o
  -6   2  16      116.65      118.11      7.22 o
  -5   2  16      533.48      592.62     11.03 o
  -4   2  16     1545.65     1547.32     14.68 o
  -3   2  16     1058.07     1014.25     16.81 o
  -2   2  16      175.66      190.62      8.86 o
  -1   2  16      325.23      327.61     10.11 o
   0   2  16      306.87      257.54     11.10 o
   1   2  16      324.38      339.72     10.22 o
   2   2  16      176.80      182.80      7.39 o
   3   2  16     1060.33     1055.74     21.65 o
   4   2  16     1544.94     1485.76     40.42 o
   5   2  16      539.55      607.33     13.21 o
   6   2  16      116.35      119.55      8.19 o
   7   2  16       31.90       31.28      7.39 o
   8   2  16      109.31      119.58      8.64 o
   9   2  16       41.60       54.31      7.97 o
  -8   3  16       17.28       22.70      6.30 o
  -7   3  16      311.20      310.16      9.57 o
  -6   3  16        1.76        0.11      5.56 o
  -5   3  16      475.70      497.04     10.07 o
  -4   3  16      990.11     1019.03     14.11 o
  -3   3  16      635.08      659.70     11.10 o
  -2   3  16      814.65      913.88     26.60 o
  -1   3  16      626.85      689.22     25.62 o
   0   3  16      214.43      210.36     11.17 o
   1   3  16      617.85      653.85     24.60 o
   2   3  16      811.49      888.80     18.38 o
   3   3  16      635.56      688.02     23.73 o
   4   3  16      987.81      977.86     34.73 o
   5   3  16      479.56      502.82     12.36 o
   6   3  16        1.85       -4.24      7.26 o
   7   3  16      310.59      309.23     11.13 o
   8   3  16       17.43       27.20      5.39 o
  -8   4  16       15.51       12.41      5.67 o
  -7   4  16       52.07       53.29      6.32 o
  -6   4  16        0.83        4.72      5.42 o
  -5   4  16      811.15      854.30     12.57 o
  -4   4  16       65.21       64.17      6.55 o
  -3   4  16      188.95      179.95      8.18 o
  -2   4  16       64.81       59.50      8.04 o
  -1   4  16       54.87       55.86      8.31 o
   0   4  16     1708.96     1602.21     47.36 o
   1   4  16       56.53       66.97      8.31 o
   2   4  16       65.43       61.90      8.56 o
   3   4  16      186.94      172.44     14.29 o
   5   4  16      806.70      828.73     17.26 o
   6   4  16        0.95        0.55      7.32 o
   7   4  16       51.55       37.13      6.85 o
   8   4  16       15.24       14.53      5.06 o
  -8   5  16       59.18       51.15      5.77 o
  -7   5  16      236.23      224.69     10.57 o
  -6   5  16       46.09       49.21      6.92 o
  -5   5  16      524.66      549.74     10.74 o
  -4   5  16       25.21       19.49      6.05 o
  -3   5  16      815.25      893.88     13.82 o
  -2   5  16     1230.89     1243.24     28.10 o
  -1   5  16      673.38      622.60     28.20 o
   0   5  16      346.80      321.50     10.22 o
   1   5  16      678.47      629.95     16.43 o
   2   5  16     1229.37     1249.45     22.70 o
   5   5  16      526.91      549.33     26.48 o
   6   5  16       44.64       43.78      7.61 o
   7   5  16      235.04      231.30      9.56 o
   8   5  16       59.81       48.16      7.00 o
  -8   6  16      111.94      114.00      7.41 o
  -7   6  16      125.10      127.56      8.52 o
  -6   6  16      270.88      258.11      9.85 o
  -5   6  16      328.64      353.67      9.59 o
  -4   6  16      147.33      139.16      8.53 o
  -3   6  16      263.59      241.94      9.36 o
  -2   6  16      441.58      422.70     12.61 o
  -1   6  16      380.75      358.66     13.71 o
   0   6  16     1358.97     1311.20     27.51 o
   1   6  16      382.33      384.29     31.42 o
   2   6  16      443.13      433.38     15.18 o
   5   6  16      328.79      323.30     22.30 o
   6   6  16      270.35      254.54     10.39 o
   7   6  16      123.49      120.14      7.56 o
   8   6  16      112.85      115.68      6.66 o
  -8   7  16       49.45       48.29      8.94 o
  -7   7  16      101.05      110.35     10.90 o
  -6   7  16       87.50      101.06     14.71 o
  -5   7  16       73.22       83.93      8.41 o
  -4   7  16      220.49      230.29      9.25 o
  -3   7  16       98.34      103.95      7.72 o
  -2   7  16     1786.71     1776.53     24.41 o
  -1   7  16      347.12      320.87     14.08 o
   0   7  16      140.18      104.57      8.23 o
   1   7  16      342.71      320.85     13.96 o
   2   7  16     1776.42     1770.13     40.42 o
   5   7  16       74.08       77.17     13.61 o
   6   7  16       89.54       90.92      7.57 o
   7   7  16      101.57      100.04      6.59 o
  -7   8  16       13.35        8.25      6.43 o
  -6   8  16      103.22      106.08      9.34 o
  -5   8  16      173.48      166.77      9.79 o
  -4   8  16      668.06      674.83     22.89 o
  -3   8  16      178.52      173.16      9.40 o
  -2   8  16      122.89      103.82      9.24 o
  -1   8  16        9.86        7.26      8.31 o
   0   8  16      282.17      312.02     15.66 o
   1   8  16        9.84       14.72      8.95 o
   2   8  16      122.82       85.60     15.22 o
   5   8  16      172.77      170.34     15.37 o
   6   8  16      104.12       92.34     11.13 o
   7   8  16       14.09       14.94      9.65 o
  -7   9  16       31.92       25.10      7.63 o
  -6   9  16       14.91       14.75      7.42 o
  -5   9  16       31.60       46.48      9.14 o
  -4   9  16       23.13       26.46      6.98 o
  -3   9  16      816.80      787.18     16.77 o
  -2   9  16      417.16      400.86     10.85 o
  -1   9  16     1456.40     1519.59     32.34 o
   0   9  16      453.32      414.34     12.59 o
   1   9  16     1456.49     1524.27     67.37 o
   2   9  16      415.87      393.01     23.92 o
   4   9  16       23.16       27.00     11.34 o
   5   9  16       32.56       42.78     10.18 o
   7   9  16       31.93       28.53      9.42 o
  -6  10  16       94.98      115.69     13.36 o
  -5  10  16       17.92       19.24      7.40 o
  -4  10  16       66.48       70.62      7.88 o
  -3  10  16      482.81      487.59     11.52 o
  -2  10  16      653.30      654.61     13.07 o
  -1  10  16      359.41      357.07     10.40 o
   0  10  16       11.71       15.68      7.53 o
   1  10  16      358.59      323.24     21.58 o
   2  10  16      654.99      627.74     28.17 o
   6  10  16       95.56       93.74     13.11 o
  -6  11  16      116.04      134.37     10.24 o
  -5  11  16       80.89       70.75      8.27 o
  -4  11  16       16.43       14.73      6.18 o
  -3  11  16       23.10       27.11      6.58 o
  -2  11  16      554.54      547.70     11.77 o
  -1  11  16      128.07      130.13      8.21 o
   0  11  16      111.05      145.30      9.96 o
   1  11  16      127.85      118.42     11.66 o
   2  11  16      545.73      548.59     44.39 o
   3  11  16       23.46       33.03     10.55 o
   6  11  16      116.90      112.63     11.15 o
  -5  12  16      230.96      237.45      9.16 o
  -4  12  16      190.98      198.18      8.63 o
  -3  12  16       17.05       11.07      5.61 o
  -2  12  16       37.72       43.96      7.44 o
  -1  12  16      202.88      204.93     10.54 o
   0  12  16       39.53       37.83      7.67 o
   1  12  16      200.65      191.15     12.39 o
   2  12  16       37.03       33.80      8.86 o
  -4  13  16       10.72       14.64      9.96 o
  -3  13  16      235.17      228.24      8.89 o
  -2  13  16      197.55      207.50      9.08 o
  -1  13  16      150.39      173.19      8.86 o
   0  13  16        0.56        0.49      6.13 o
   1  13  16      150.90      153.36      8.66 o
   2  13  16      196.02      202.74     13.91 o
  -3  14  16       16.11       15.69      4.66 o
  -2  14  16       54.77       49.75      4.92 o
  -1  14  16       66.16       70.13      6.32 o
   0  14  16       78.57      105.44      6.99 o
   1  14  16       66.06       66.32      7.76 o
   2  14  16       55.64       57.54     10.45 o
   0  15  16        4.26        4.02      7.42 o
   1   0  17      269.05      246.96      9.26 o
   2   0  17       50.31       65.68      7.22 o
   3   0  17      819.82      822.48     15.33 o
   4   0  17      453.38      461.56     12.92 o
   5   0  17     1483.48     1502.06     37.02 o
   6   0  17        8.06        9.92      6.25 o
   7   0  17      231.42      209.57     11.08 o
   8   0  17       52.73       30.30      6.68 o
  -8   1  17      267.15      263.50     13.68 o
  -7   1  17       29.07       19.64      7.66 o
  -6   1  17       88.48       80.52      7.33 o
  -5   1  17        9.55       11.88      5.39 o
  -4   1  17        1.44        5.47      4.80 o
  -3   1  17      562.14      527.80     13.14 o
  -2   1  17      287.02      276.46     11.20 o
  -1   1  17       67.66       74.99      7.16 o
   0   1  17       78.38       95.62     13.64 o
   1   1  17       65.19       70.98      6.82 o
   2   1  17      283.88      270.49      8.44 o
   3   1  17      561.76      542.80     11.17 o
   4   1  17        1.38        3.12      8.28 o
   5   1  17        9.21        8.67      6.20 o
   6   1  17       91.02       83.72      7.58 o
   7   1  17       29.22       19.72      6.57 o
   8   1  17      266.96      262.72     10.30 o
  -8   2  17       18.23       16.26      6.03 o
  -7   2  17       70.86       72.16      8.34 o
  -6   2  17      149.85      152.68      7.58 o
  -5   2  17      922.69      942.96     14.00 o
  -4   2  17      146.77      138.76      6.27 o
  -3   2  17        8.40        8.41      5.61 o
  -2   2  17       39.69       26.87      7.01 o
  -1   2  17        4.85       -0.61      6.83 o
   0   2  17      108.36      114.89      9.83 o
   1   2  17        5.49        2.80      6.13 o
   2   2  17       38.77       26.02      6.23 o
   3   2  17        7.75        9.34      8.19 o
   4   2  17      143.82      117.71     16.93 o
   5   2  17      922.52      971.26     21.64 o
   6   2  17      150.96      147.91      8.38 o
   7   2  17       70.63       59.61      7.26 o
   8   2  17       17.64       14.51      6.39 o
  -8   3  17      215.95      203.97      9.68 o
  -7   3  17       33.97       34.94      5.74 o
  -6   3  17      133.28      139.67      7.42 o
  -5   3  17      332.52      354.34      8.90 o
  -4   3  17       68.41       70.03      5.83 o
  -3   3  17       68.78       67.02      7.45 o
  -2   3  17      164.04      178.38     11.31 o
  -1   3  17       44.71       52.74      8.23 o
   0   3  17       14.16       23.00      7.51 o
   1   3  17       45.13       34.43      7.87 o
   2   3  17      162.42      161.19      8.63 o
   3   3  17       69.31       55.45      9.53 o
   4   3  17       68.32       63.01     17.05 o
   5   3  17      332.87      351.28     10.67 o
   6   3  17      132.47      133.00      9.36 o
   7   3  17       33.85       38.36      6.82 o
   8   3  17      218.29      192.20     16.51 o
  -8   4  17       83.15      108.80      9.67 o
  -7   4  17      117.64      102.28      6.49 o
  -6   4  17      265.75      254.92      8.45 o
  -5   4  17     1520.64     1541.44     16.30 o
  -4   4  17       93.26       93.10      6.92 o
  -3   4  17      932.83      948.43     14.09 o
  -2   4  17      992.33      989.41     25.03 o
  -1   4  17       61.56       53.51      8.99 o
   0   4  17     1459.37     1437.34     24.59 o
   1   4  17       63.98       71.58     12.09 o
   2   4  17      988.10      962.33     24.56 o
   3   4  17      936.21      939.07     28.64 o
   4   4  17       93.17       76.52     17.81 o
   5   4  17     1520.27     1459.92     86.47 o
   6   4  17      263.23      246.65     10.48 o
   7   4  17      117.98       95.12      7.49 o
   8   4  17       84.95       92.43      6.47 o
  -7   5  17      292.39      326.94     11.39 o
  -6   5  17       27.86       27.61      6.19 o
  -5   5  17      235.60      226.87      8.62 o
  -4   5  17      999.76     1014.49     15.37 o
  -3   5  17      392.41      397.34     15.51 o
  -2   5  17      157.07      174.14     12.16 o
  -1   5  17     1614.58     1604.75     26.42 o
   0   5  17        0.68        5.87      5.91 o
   1   5  17     1606.55     1636.85     28.87 o
   2   5  17      157.28      155.56     15.31 o
   5   5  17      233.52      236.26     15.23 o
   6   5  17       28.08       26.42      7.11 o
   7   5  17      290.09      308.32      9.89 o
   8   5  17       77.60       75.02      4.97 o
  -8   6  17       77.37       75.70      9.87 o
  -7   6  17       20.48       29.04      9.17 o
  -6   6  17       53.91       69.47     11.56 o
  -5   6  17       87.29      105.84      6.41 o
  -4   6  17      110.02      108.93      9.64 o
  -3   6  17       44.28       57.41      6.94 o
  -2   6  17      909.20      924.78     31.49 o
  -1   6  17       90.21       96.50     10.41 o
   0   6  17       53.81       64.83      7.56 o
   1   6  17       90.61      103.56     10.24 o
   2   6  17      904.78      930.37     50.49 o
   5   6  17       85.63       96.33     15.26 o
   6   6  17       54.64       61.17      9.76 o
   7   6  17       20.09       31.10      5.54 o
  -7   7  17       69.93       69.43      9.51 o
  -6   7  17      114.67      120.38     18.34 o
  -5   7  17      230.73      211.91     10.35 o
  -4   7  17      421.97      414.29     11.28 o
  -3   7  17       48.49       47.57      7.25 o
  -2   7  17      211.90      225.45     10.67 o
  -1   7  17      832.66      829.13     20.53 o
   0   7  17     1519.92     1541.06     21.37 o
   1   7  17      832.11      845.29     20.96 o
   2   7  17      212.54      224.93     12.68 o
   5   7  17      233.01      193.01     18.28 o
   6   7  17      114.78      105.93     10.23 o
   7   7  17       69.99       77.50      7.44 o
  -7   8  17       14.46        8.69      5.94 o
  -6   8  17      101.50       80.54     17.83 o
  -5   8  17       34.82       34.47      7.33 o
  -4   8  17      170.33      195.04     10.34 o
  -3   8  17      332.63      341.64     12.31 o
  -2   8  17      160.24      165.80     10.27 o
  -1   8  17      440.22      421.19     15.93 o
   0   8  17      312.57      351.17     11.95 o
   1   8  17      442.73      432.56     40.27 o
   2   8  17      158.61      150.67     16.83 o
   4   8  17      169.38      172.84     16.61 o
   5   8  17       34.48       38.90     12.18 o
   6   8  17      100.96       93.71      8.90 o
   7   8  17       13.98        4.94      8.68 o
  -6   9  17      256.66      266.09     14.14 o
  -5   9  17       35.28       29.39      7.73 o
  -4   9  17       97.40       84.99      8.28 o
  -3   9  17      230.54      216.64     10.87 o
  -2   9  17      190.21      188.41     10.44 o
  -1   9  17      289.78      276.35      8.60 o
   0   9  17       47.24       57.53      7.79 o
   1   9  17      289.71      281.70     14.10 o
   2   9  17      192.07      183.27     18.68 o
   4   9  17       97.49       76.34     12.54 o
   5   9  17       35.14       31.37     10.27 o
   6   9  17      258.20      275.17     17.47 o
  -6  10  17       15.83       18.47      5.54 o
  -5  10  17       34.35       20.33      7.36 o
  -4  10  17       89.94       93.53      7.83 o
  -3  10  17       43.13       50.89      7.68 o
  -2  10  17      319.25      362.19     10.28 o
  -1  10  17      113.32      105.69      6.67 o
   0  10  17        9.60       23.78      7.83 o
   1  10  17      112.64       94.71     16.83 o
   2  10  17      320.21      345.36     21.99 o
   6  10  17       16.79       29.60     10.22 o
  -5  11  17       13.77       22.75      6.08 o
  -4  11  17      114.60      119.89      7.64 o
  -3  11  17      128.62      119.19      7.62 o
  -2  11  17       55.90       51.53      5.49 o
  -1  11  17      120.56      128.07      7.82 o
   0  11  17      486.23      514.82     14.20 o
   1  11  17      120.94      128.69     11.67 o
   2  11  17       55.70       52.13     14.84 o
   3  11  17      127.96      154.03     14.20 o
  -5  12  17       31.01       34.79      8.26 o
  -4  12  17       78.31       76.63      6.06 o
  -3  12  17       71.58       80.84      5.85 o
  -2  12  17      329.97      373.51     11.63 o
  -1  12  17       51.61       60.38      7.50 o
   0  12  17        0.05        2.64      6.40 o
   1  12  17       51.46       53.43      9.20 o
   2  12  17      331.28      376.06     18.89 o
   5  12  17       31.01       27.21      8.32 o
  -4  13  17      158.72      166.01     11.92 o
  -3  13  17      121.72      127.78      7.89 o
  -2  13  17       17.79       17.36      6.15 o
  -1  13  17      142.67      125.94      7.77 o
   0  13  17       68.81       81.96      7.40 o
   1  13  17      142.80      123.14      7.66 o
   2  13  17       18.07       19.47      8.86 o
  -2  14  17       28.09       34.37      5.18 o
  -1  14  17        6.15        3.85      4.76 o
   0  14  17        0.01        2.13      5.03 o
   1  14  17        5.82        3.43      5.46 o
   2  14  17       27.71       37.28      8.13 o
   0   0  18       65.53       62.24     12.47 o
   1   0  18      469.54      495.24     13.03 o
   2   0  18       14.07       12.36      6.75 o
   3   0  18       46.22       39.09      7.06 o
   4   0  18        2.51        4.15      6.99 o
   5   0  18      106.28      107.79      7.46 o
   6   0  18      689.29      657.46     13.14 o
   7   0  18      328.49      335.60     12.51 o
   8   0  18       31.04       27.64      5.70 o
  -8   1  18        3.03        3.09      5.12 o
  -7   1  18       35.71       24.81      7.08 o
  -6   1  18        4.39        1.16      6.47 o
  -5   1  18     1192.05     1177.55     27.61 o
  -4   1  18      510.61      563.83     12.37 o
  -3   1  18      293.98      278.53     11.48 o
  -2   1  18      258.06      268.42     10.49 o
  -1   1  18       12.64        6.62      6.47 o
   0   1  18      282.49      308.23     16.71 o
   1   1  18       12.04        5.67      6.11 o
   2   1  18      257.89      259.61      9.04 o
   3   1  18      294.61      264.85      8.85 o
   4   1  18      509.77      582.58     15.17 o
   5   1  18     1188.63     1157.35     25.51 o
   6   1  18        4.33        4.14      5.88 o
   7   1  18       35.72       31.90      6.57 o
   8   1  18        2.95        2.91      5.40 o
  -8   2  18       74.58       81.89      6.55 o
  -7   2  18       17.06       17.50      6.70 o
  -6   2  18       22.73       24.70      5.48 o
  -5   2  18      173.92      189.17      8.21 o
  -4   2  18       20.67       16.70      4.60 o
  -3   2  18     1121.32     1130.88     16.30 o
  -2   2  18     1047.36     1115.67     18.61 o
  -1   2  18       54.88       52.77      8.91 o
   0   2  18     1009.59     1057.56     32.08 o
   1   2  18       52.87       45.76      7.06 o
   2   2  18     1052.97     1112.69     24.77 o
   3   2  18     1125.30     1128.50     23.73 o
   4   2  18       21.14       21.64     10.57 o
   5   2  18      172.23      179.37     11.51 o
   6   2  18       22.82       16.20      5.96 o
   7   2  18       16.76       20.28      6.27 o
   8   2  18       74.94       80.76      7.76 o
  -8   3  18        1.27        2.55      4.71 o
  -7   3  18       53.94       45.22      5.49 o
  -6   3  18       10.69       13.04      5.29 o
  -5   3  18      473.14      454.38      9.73 o
  -4   3  18      315.73      317.72      8.66 o
  -3   3  18     1650.49     1579.31     29.07 o
  -2   3  18       18.78       26.04      8.66 o
  -1   3  18       52.68       34.82      8.23 o
   0   3  18      165.68      147.54     10.98 o
   1   3  18       52.32       38.12      7.07 o
   2   3  18       18.37       17.19      7.01 o
   3   3  18     1639.47     1548.34     43.87 o
   4   3  18      315.18      309.44     23.11 o
   5   3  18      470.30      422.64     16.35 o
   6   3  18        9.93       10.86      6.47 o
   7   3  18       53.94       41.30      6.45 o
   8   3  18        1.40        6.21      4.97 o
  -7   4  18      228.92      237.29      7.61 o
  -6   4  18      121.82      117.52      6.60 o
  -5   4  18      283.39      288.06      9.25 o
  -4   4  18     1386.74     1413.38     21.30 o
  -3   4  18      439.62      459.99     13.94 o
  -2   4  18      305.57      247.37     13.90 o
  -1   4  18       84.19       90.46     10.39 o
   0   4  18      275.95      285.22     13.71 o
   1   4  18       87.84      111.20     18.79 o
   2   4  18      306.55      280.65     10.84 o
   3   4  18      440.43      460.97     16.59 o
   4   4  18     1382.96     1386.20     41.16 o
   5   4  18      281.56      314.08     12.89 o
   6   4  18      123.47      107.68     12.29 o
   7   4  18      230.37      229.92      8.64 o
   8   4  18       38.49       27.06      7.84 o
  -8   5  18       42.52       40.00      8.95 o
  -7   5  18       37.45       35.78      9.59 o
  -6   5  18      263.51      296.15     11.17 o
  -5   5  18       39.11       46.42      6.32 o
  -4   5  18        1.08        0.67      5.52 o
  -3   5  18      556.04      544.70     15.15 o
  -2   5  18      735.38      681.77     19.19 o
  -1   5  18      151.27      170.42     11.91 o
   0   5  18       65.29       40.48      9.15 o
   1   5  18      152.10      175.45     11.35 o
   2   5  18      740.56      741.95     27.73 o
   4   5  18        1.05        0.05     14.47 o
   5   5  18       39.27       46.46     11.00 o
   6   5  18      263.29      284.05     17.34 o
   7   5  18       38.35       38.13      8.18 o
  -7   6  18       23.98       21.84      8.58 o
  -6   6  18       46.55       52.61     10.83 o
  -5   6  18      108.15      109.84      9.15 o
  -4   6  18      533.68      537.66     17.53 o
  -3   6  18       72.48       76.39      7.50 o
  -2   6  18      580.18      516.56     14.36 o
  -1   6  18      298.98      296.49      9.49 o
   0   6  18      141.95      141.56      9.00 o
   1   6  18      294.19      286.67     13.58 o
   2   6  18      581.74      537.85     17.04 o
   5   6  18      107.34       89.05     11.44 o
   6   6  18       46.24       41.02      8.89 o
   7   6  18       24.25       25.90      6.66 o
  -7   7  18       39.90       42.01      8.36 o
  -6   7  18       71.00       74.78     12.23 o
  -5   7  18       86.73       97.30      8.21 o
  -4   7  18      108.63      111.21      9.38 o
  -3   7  18      729.84      676.56     13.88 o
  -2   7  18       92.51      101.21      9.25 o
  -1   7  18       40.21       47.98      7.76 o
   0   7  18       10.31        4.76      7.18 o
   1   7  18       39.76       42.90      9.59 o
   2   7  18       90.03       91.53      9.75 o
   5   7  18       87.31       82.80     11.05 o
   6   7  18       72.02       66.15      9.08 o
   7   7  18       39.84       33.66      6.34 o
  -7   8  18       23.45       19.94      7.78 o
  -6   8  18       51.46       48.54      6.86 o
  -5   8  18       57.85       48.05      7.16 o
  -4   8  18      195.04      197.76      9.70 o
  -3   8  18       21.27       21.26      6.66 o
  -2   8  18      115.96      122.26      9.40 o
  -1   8  18      107.07      107.76      8.57 o
   0   8  18        8.30       12.14      9.14 o
   1   8  18      107.20      110.30     11.01 o
   2   8  18      116.38       97.20     15.61 o
   4   8  18      194.59      195.42     16.91 o
   5   8  18       57.20       46.62      9.11 o
   6   8  18       50.73       41.78      7.54 o
   7   8  18       24.03       27.32      9.04 o
  -6   9  18       78.80       60.06     15.16 o
  -5   9  18       73.23       82.76      8.77 o
  -4   9  18       10.36        9.18      5.69 o
  -3   9  18      375.34      381.44     12.48 o
  -2   9  18       18.52       19.82      7.32 o
  -1   9  18      280.19      271.39      9.62 o
   0   9  18      315.27      270.20     14.11 o
   1   9  18      277.77      276.33     13.90 o
   2   9  18       19.37       23.17     13.48 o
   4   9  18       10.49       12.08     10.74 o
   5   9  18       73.27       72.84      8.39 o
   6   9  18       79.56       62.43     11.83 o
  -6  10  18       35.02       37.58      7.85 o
  -5  10  18       15.57       14.01      6.82 o
  -4  10  18       16.18       22.24      6.32 o
  -3  10  18      236.61      260.19     10.53 o
  -2  10  18      173.51      162.97      8.11 o
  -1  10  18      290.50      290.33      9.58 o
   0  10  18        8.03       11.01      6.05 o
   1  10  18      293.10      290.79     14.69 o
   5  10  18       14.87       16.71     10.75 o
   6  10  18       34.92       39.19      9.50 o
  -5  11  18       57.95       50.63     10.28 o
  -4  11  18      146.35      153.16      7.53 o
  -3  11  18       78.79       73.83      8.00 o
  -2  11  18      170.50      166.37      7.58 o
  -1  11  18      382.91      391.30     10.44 o
   0  11  18       11.16        2.34      5.54 o
   1  11  18      381.97      407.29     15.57 o
   2  11  18      170.64      182.12     16.02 o
   3  11  18       78.65       67.64     11.14 o
   5  11  18       58.20       54.12     10.40 o
  -4  12  18       16.33       15.33      4.65 o
  -3  12  18        7.79        2.63      5.61 o
  -2  12  18      153.54      158.79     11.94 o
  -1  12  18       45.06       43.46      6.51 o
   0  12  18       26.21       25.38      6.42 o
   1  12  18       44.18       53.54      9.22 o
   2  12  18      150.83      144.92     13.45 o
   4  12  18       17.13        4.62      8.99 o
  -3  13  18       17.41       14.37      4.67 o
  -2  13  18       35.55       31.65      6.55 o
  -1  13  18      182.80      169.27      7.56 o
   0  13  18       42.76       41.15      5.91 o
   1  13  18      182.14      164.05      8.97 o
   2  13  18       34.77       37.50      6.18 o
  -1  14  18       94.47       90.47      6.97 o
   0  14  18       11.28       11.23      5.63 o
   1   0  19      932.97      933.79     17.42 o
   2   0  19       72.86       73.03      7.04 o
   3   0  19       54.80       64.04      6.89 o
   4   0  19      197.72      196.43      8.82 o
   5   0  19      499.50      549.54     13.04 o
   6   0  19       19.86       16.69      5.70 o
   7   0  19       42.43       29.12      6.44 o
   8   0  19        7.23       12.08      4.93 o
  -8   1  19      182.14      201.82      7.43 o
  -7   1  19      204.85      213.87     10.61 o
  -6   1  19       22.23       21.46      6.33 o
  -5   1  19       43.25       38.54      5.60 o
  -4   1  19      696.75      706.01     13.78 o
  -3   1  19     1131.98     1044.90     18.64 o
  -2   1  19      233.20      236.28     10.84 o
  -1   1  19      401.71      410.69     17.79 o
   0   1  19       35.07       43.83      9.87 o
   1   1  19      396.22      396.82     12.50 o
   2   1  19      233.42      226.45     10.59 o
   3   1  19     1125.82     1032.67     15.57 o
   4   1  19      693.94      717.44     19.63 o
   5   1  19       42.97       40.39      8.78 o
   6   1  19       22.62       21.60      5.87 o
   7   1  19      203.74      223.63      9.83 o
   8   1  19      182.54      216.13     12.89 o
  -7   2  19       30.17       21.74     12.56 o
  -6   2  19       51.88       51.50      5.70 o
  -5   2  19      277.49      297.76      9.14 o
  -4   2  19      354.95      361.89     10.90 o
  -3   2  19      125.02      113.86      8.50 o
  -2   2  19       21.17       26.90      8.62 o
  -1   2  19      250.03      246.26     13.35 o
   0   2  19      762.69      806.94     20.87 o
   1   2  19      249.90      224.05     10.09 o
   2   2  19       20.41       22.60      6.94 o
   3   2  19      123.85      119.68      8.80 o
   4   2  19      357.01      363.69     12.86 o
   5   2  19      274.29      288.43     13.02 o
   6   2  19       52.08       58.49      8.63 o
   7   2  19       30.04       26.71      5.55 o
   8   2  19      130.46      119.92     10.40 o
  -7   3  19      114.14      100.36      5.83 o
  -6   3  19      177.52      166.72      7.11 o
  -5   3  19      170.68      180.57      7.01 o
  -4   3  19      654.14      671.71     13.54 o
  -3   3  19      536.76      510.60     17.44 o
  -2   3  19      138.15      128.25     10.99 o
  -1   3  19      817.83      794.62     20.36 o
   0   3  19      490.30      537.62     26.17 o
   1   3  19      812.93      801.30     17.77 o
   2   3  19      138.53      142.97      9.07 o
   3   3  19      535.01      504.00     17.56 o
   4   3  19      649.88      682.03     30.69 o
   5   3  19      172.53      184.28     11.30 o
   6   3  19      178.39      166.54     13.69 o
   7   3  19      115.00      106.34      6.66 o
   8   3  19       36.47       34.07      7.57 o
  -7   4  19       92.61       83.46      6.97 o
  -6   4  19       75.31       80.95      7.11 o
  -5   4  19      269.92      281.57      9.03 o
  -4   4  19      204.16      220.78      8.48 o
  -3   4  19      133.66      141.89     10.15 o
  -2   4  19       77.18       69.86     10.65 o
  -1   4  19      176.47      154.82     12.96 o
   0   4  19        5.25       -7.23     13.62 o
   1   4  19      180.43      168.11      9.56 o
   2   4  19       77.18       59.25      7.65 o
   3   4  19      133.41      141.39     11.95 o
   4   4  19      203.72      219.02     21.74 o
   5   4  19      268.73      262.47     13.22 o
   6   4  19       73.58       74.99     17.44 o
   7   4  19       93.60       86.81      8.83 o
  -7   5  19       86.75       68.10      9.60 o
  -6   5  19       62.27       59.37     11.28 o
  -5   5  19      141.54      137.50      9.45 o
  -4   5  19      174.05      189.56     10.80 o
  -3   5  19      484.52      508.07     12.42 o
  -2   5  19       95.79       96.02      9.31 o
  -1   5  19      137.82      132.00     11.81 o
   0   5  19        1.87       11.01     12.99 o
   1   5  19      136.26      159.58      9.41 o
   2   5  19       95.93      101.63     11.03 o
   3   5  19      484.59      486.34     26.43 o
   4   5  19      175.14      192.06     20.16 o
   5   5  19      141.46      136.78     12.65 o
   6   5  19       62.50       61.80      9.89 o
   7   5  19       87.57       88.87     10.02 o
  -7   6  19       87.31       81.09      9.46 o
  -6   6  19      210.11      205.21     14.07 o
  -5   6  19       86.85       95.75      8.36 o
  -4   6  19      303.37      301.46     12.20 o
  -3   6  19      116.11      129.59      8.31 o
  -2   6  19      377.47      354.17     12.89 o
  -1   6  19      269.66      269.58     11.90 o
   0   6  19     1329.65     1383.40     63.27 o
   1   6  19      272.96      286.51     13.45 o
   2   6  19      378.36      370.34     21.18 o
   3   6  19      116.74      139.20     18.00 o
   4   6  19      301.47      310.28     22.68 o
   5   6  19       87.90       92.80     11.04 o
   6   6  19      214.02      197.52     11.32 o
   7   6  19       86.04       78.66      7.33 o
  -7   7  19        0.18       -3.15      6.79 o
  -6   7  19      144.63      150.61     13.14 o
  -5   7  19      179.80      172.48      8.90 o
  -4   7  19      421.17      427.83     13.53 o
  -3   7  19      153.48      154.73      8.45 o
  -2   7  19      106.57      104.79      7.29 o
  -1   7  19       85.74       89.22      8.39 o
   0   7  19      433.87      436.87     20.81 o
   1   7  19       86.26       91.09     10.66 o
   2   7  19      106.46      106.96     14.38 o
   4   7  19      422.22      419.19     19.61 o
   5   7  19      179.55      182.15     12.41 o
   6   7  19      144.80      142.04     15.00 o
   7   7  19        0.20       -0.10      7.38 o
  -6   8  19      110.37      119.94     11.22 o
  -5   8  19       59.97       65.76      8.32 o
  -4   8  19      277.78      279.51     11.18 o
  -3   8  19       79.76       81.76      7.35 o
  -2   8  19       73.58       69.87      7.06 o
  -1   8  19      571.02      557.35     14.31 o
   0   8  19      310.66      347.30     23.12 o
   1   8  19      569.76      561.21     33.71 o
   4   8  19      278.56      273.67     13.80 o
   5   8  19       60.90       63.01      9.06 o
   6   8  19      111.10      107.93     11.52 o
  -6   9  19      160.88      200.22     11.69 o
  -5   9  19        3.73        3.07      6.54 o
  -4   9  19       13.65       18.91      5.65 o
  -3   9  19      100.43      108.88      8.56 o
  -2   9  19      464.29      451.15     11.27 o
  -1   9  19       15.57       11.52      6.22 o
   0   9  19      667.09      693.09     19.79 o
   1   9  19       15.16       13.15      8.87 o
   4   9  19       13.63       17.93      7.79 o
   5   9  19        3.65       -0.62      6.77 o
   6   9  19      160.46      182.52     13.44 o
  -5  10  19      160.32      175.99     12.18 o
  -4  10  19       53.01       66.47      5.51 o
  -3  10  19      219.56      228.05      8.27 o
  -2  10  19       15.82       11.99      5.86 o
  -1  10  19        0.82        4.43      7.14 o
   0  10  19        3.23       10.69      6.99 o
   1  10  19        0.77        3.70      8.65 o
   2  10  19       16.38       15.26     12.21 o
   3  10  19      218.54      231.85     16.15 o
   4  10  19       53.65       50.85     11.63 o
   5  10  19      160.49      160.77     13.47 o
  -4  11  19       35.96       32.90      4.46 o
  -3  11  19       61.69       59.11      6.27 o
  -2  11  19       76.82       89.08      7.90 o
  -1  11  19        8.27       10.24      6.45 o
   0  11  19       80.13       75.41      7.75 o
   1  11  19        8.54        8.57      6.02 o
   2  11  19       75.99       85.47     12.56 o
   3  11  19       60.14       53.82     10.03 o
   4  11  19       35.75       35.27     10.26 o
  -3  12  19       87.79       92.25      6.52 o
  -2  12  19       42.85       47.62      7.48 o
  -1  12  19       28.14       29.90      7.52 o
   0  12  19       38.28       39.08      6.08 o
   1  12  19       28.23       40.79      7.13 o
   2  12  19       41.44       46.22      9.80 o
  -2  13  19      102.35      127.94      6.32 o
  -1  13  19       12.26        9.61      5.85 o
   0  13  19      166.23      184.83      9.27 o
   1  13  19       12.81        9.40      7.99 o
   0   0  20     2085.17     1932.74     45.13 o
   1   0  20      272.08      277.81     11.29 o
   2   0  20       30.16       28.71      7.67 o
   3   0  20      255.47      278.13      9.98 o
   4   0  20      129.71      126.87      7.99 o
   5   0  20       48.63       57.27      7.16 o
   6   0  20       24.55       29.96      9.28 o
   7   0  20        0.31        0.62      5.29 o
  -7   1  20      106.78      118.90     12.26 o
  -6   1  20       49.85       49.89      6.43 o
  -5   1  20      376.43      403.40     15.89 o
  -4   1  20      697.62      756.10     11.82 o
  -3   1  20       74.34       86.52      7.67 o
  -2   1  20      895.80      853.69     15.30 o
  -1   1  20      155.25      198.88     16.43 o
   0   1  20       89.65       79.00     10.80 o
   1   1  20      155.44      185.20     10.26 o
   2   1  20      895.20      885.86     35.84 o
   3   1  20       75.03       75.56      8.21 o
   4   1  20      699.21      744.20     22.25 o
   5   1  20      372.84      380.19     13.81 o
   6   1  20       50.19       53.64      8.19 o
   7   1  20      106.70      103.03     11.59 o
  -7   2  20      236.79      225.07     17.05 o
  -6   2  20       60.59       52.64      5.57 o
  -5   2  20       91.53       82.99      8.08 o
  -4   2  20        9.79       13.33      6.26 o
  -3   2  20      225.26      206.02     10.05 o
  -2   2  20      206.74      200.74     12.99 o
  -1   2  20      888.57      945.02     33.83 o
   0   2  20      316.22      286.42     14.93 o
   1   2  20      885.56      896.79     17.73 o
   2   2  20      207.59      221.02     11.61 o
   3   2  20      228.92      197.55      9.97 o
   4   2  20        9.72       11.75      7.68 o
   5   2  20       91.01      100.22      9.83 o
   6   2  20       60.97       54.23      8.32 o
   7   2  20      238.87      262.77     16.04 o
  -7   3  20       85.95      101.90      6.55 o
  -6   3  20      495.93      515.45      8.78 o
  -5   3  20       21.22       19.55      4.68 o
  -4   3  20      301.28      284.53     11.81 o
  -3   3  20      389.19      376.27     17.20 o
  -2   3  20       22.01       23.19     10.11 o
  -1   3  20        1.69       -0.67      9.13 o
   0   3  20       26.97       28.32      9.20 o
   1   3  20        1.97        5.17      6.66 o
   2   3  20       21.10       13.88      7.02 o
   3   3  20      388.47      379.26     15.62 o
   4   3  20      301.41      282.47     15.86 o
   5   3  20       20.15       20.77      8.28 o
   6   3  20      494.86      485.90     16.64 o
   7   3  20       85.25      107.33     14.88 o
  -7   4  20      244.04      240.03     11.81 o
  -6   4  20      227.30      215.18     15.46 o
  -5   4  20        4.32        2.76      6.65 o
  -4   4  20      476.66      483.60     14.24 o
  -3   4  20        7.44       10.56      7.92 o
  -2   4  20      264.24      245.32     14.07 o
  -1   4  20      131.48      137.25     12.54 o
   0   4  20      316.45      313.75     22.37 o
   1   4  20      131.03      124.23     11.35 o
   2   4  20      264.21      250.65     10.92 o
   3   4  20        7.34        5.99      8.62 o
   4   4  20      477.01      536.26     27.61 o
   5   4  20        4.35        4.73      7.43 o
   6   4  20      227.47      211.13     12.55 o
   7   4  20      244.80      260.48     10.79 o
  -7   5  20       27.27       23.98      7.98 o
  -6   5  20      174.88      164.44     12.81 o
  -5   5  20      251.67      240.31     10.45 o
  -4   5  20       48.78       43.61      8.55 o
  -3   5  20       13.41       12.51      7.65 o
  -2   5  20      436.83      428.19     14.10 o
  -1   5  20      340.61      308.90     15.36 o
   0   5  20      278.69      317.82     22.93 o
   1   5  20      341.26      291.96     14.29 o
   2   5  20      438.28      500.49     17.36 o
   3   5  20       13.19       15.11     13.35 o
   4   5  20       48.40       39.39     15.93 o
   5   5  20      253.79      224.35     13.36 o
   6   5  20      175.99      159.14     10.99 o
   7   5  20       27.37       26.61      5.94 o
  -6   6  20       92.34       95.95     11.04 o
  -5   6  20      198.51      185.72      9.47 o
  -4   6  20        3.70        0.31      7.83 o
  -3   6  20       28.72       28.24      6.60 o
  -2   6  20      199.30      206.65     11.24 o
  -1   6  20      167.32      175.70     10.19 o
   0   6  20        1.59       -9.18     14.48 o
   1   6  20      166.44      182.10      9.58 o
   2   6  20      198.80      200.41     12.64 o
   3   6  20       29.06       29.85     13.57 o
   4   6  20        3.55        8.69      9.39 o
   5   6  20      199.32      193.17     18.83 o
   6   6  20       92.01       87.12      9.16 o
   7   6  20        1.86        5.71      8.01 o
  -6   7  20       55.76       62.39     10.33 o
  -5   7  20        9.62        6.31      7.51 o
  -4   7  20       64.86       64.96      6.70 o
  -3   7  20       67.62       54.76      6.98 o
  -2   7  20     1364.90     1376.14     18.75 o
  -1   7  20      364.91      321.68     11.36 o
   0   7  20        8.97        3.28      8.29 o
   1   7  20      368.25      339.26     11.64 o
   2   7  20     1367.17     1380.44     25.70 o
   3   7  20       68.44       62.92     15.01 o
   4   7  20       65.85       53.44      9.91 o
   5   7  20       10.15        8.78      7.95 o
   6   7  20       55.46       52.30      7.61 o
  -6   8  20        8.53        8.45      7.85 o
  -5   8  20       20.60       18.82      7.51 o
  -4   8  20       57.16       57.95      7.57 o
  -3   8  20      135.55      137.17      7.79 o
  -2   8  20       25.23       28.61      6.51 o
  -1   8  20      329.74      303.89     11.20 o
   0   8  20      454.47      455.33     16.60 o
   1   8  20      331.10      309.09     14.49 o
   2   8  20       25.10       31.71     12.28 o
   3   8  20      135.94      131.51     15.81 o
   4   8  20       57.93       62.15      9.38 o
   5   8  20       21.18       17.79      7.23 o
   6   8  20        8.33        2.50      9.51 o
  -5   9  20       86.17       75.91     13.85 o
  -4   9  20      181.38      173.77      9.53 o
  -3   9  20       95.12      107.59      6.75 o
  -2   9  20      173.24      183.24      8.14 o
  -1   9  20        2.37        2.41      6.79 o
   0   9  20      172.81      172.40     11.87 o
   1   9  20        2.22        1.60      8.35 o
   2   9  20      175.86      176.79     15.82 o
   3   9  20       95.68      108.70     13.99 o
   4   9  20      181.47      140.93      9.90 o
   5   9  20       86.39       66.21      7.22 o
  -5  10  20       44.87       46.35      8.47 o
  -4  10  20       23.88       19.88      6.85 o
  -3  10  20       71.07       70.27      5.74 o
  -2  10  20       52.51       60.75      6.30 o
  -1  10  20      384.52      400.22     12.23 o
   0  10  20      177.27      188.38      9.64 o
   1  10  20      382.78      401.74     14.89 o
   2  10  20       52.36       73.48      8.67 o
   3  10  20       69.79       65.84      6.67 o
   4  10  20       23.54       16.30      9.38 o
   5  10  20       45.50       48.86     10.22 o
  -4  11  20       16.89       13.89      7.99 o
  -3  11  20       40.30       37.41      5.57 o
  -2  11  20       11.75        9.72      5.95 o
  -1  11  20      131.71      140.04      8.18 o
   0  11  20       72.08       56.27      6.61 o
   1  11  20      132.90      146.11     14.30 o
   2  11  20       11.23        5.76      9.32 o
   3  11  20       39.77       23.59      6.17 o
  -3  12  20       69.52       61.20      9.40 o
  -2  12  20      235.86      240.69     18.72 o
  -1  12  20      127.96      141.40     10.62 o
   0  12  20       90.26       91.35      8.27 o
   1  12  20      127.92      140.15     12.95 o
   2  12  20      234.15      231.41     13.56 o
  -1  13  20        8.98       10.55      7.13 o
   0  13  20       29.73       43.92      8.73 o
   1   0  21      293.49      289.02     14.88 o
   2   0  21       28.93       19.08      7.63 o
   3   0  21       87.35       80.51      8.68 o
   4   0  21       44.87       35.15      7.95 o
   5   0  21      238.92      237.45      9.28 o
   6   0  21       96.70       96.08     10.04 o
   7   0  21        5.24        7.37      8.27 o
  -7   1  21       12.11       13.56      7.74 o
  -6   1  21      102.72      106.71      9.44 o
  -5   1  21       86.77       88.84      6.90 o
  -4   1  21      759.33      786.05     12.90 o
  -3   1  21      316.90      307.02     10.20 o
  -2   1  21      153.25      146.87     12.67 o
  -1   1  21       41.09       36.27     11.00 o
   0   1  21      235.81      265.00     18.73 o
   1   1  21       40.60       38.52      7.64 o
   2   1  21      154.78      152.92      9.94 o
   3   1  21      318.20      326.10     12.02 o
   4   1  21      767.21      792.97     17.07 o
   5   1  21       87.51       93.95      9.71 o
   6   1  21      102.55      104.48     15.51 o
   7   1  21       12.21       13.34      8.51 o
  -7   2  21       72.13       56.69      8.41 o
  -6   2  21       63.43       54.13      6.31 o
  -5   2  21      136.35      116.82      7.22 o
  -4   2  21      251.24      263.08      9.78 o
  -3   2  21       42.08       37.04      7.44 o
  -2   2  21       62.97       59.64     10.51 o
  -1   2  21      652.88      719.51     21.52 o
   0   2  21       89.68       60.35     11.31 o
   1   2  21      649.38      697.65     32.42 o
   2   2  21       62.77       60.46      8.32 o
   3   2  21       42.36       30.61      7.31 o
   4   2  21      255.25      254.79     11.23 o
   5   2  21      136.83      111.59      9.37 o
   6   2  21       63.45       53.20      9.62 o
   7   2  21       73.14       67.44     10.20 o
  -6   3  21       30.37       30.90      5.77 o
  -5   3  21        6.47        7.73      6.52 o
  -4   3  21      402.12      389.65     13.03 o
  -3   3  21      267.58      249.10     11.90 o
  -2   3  21      170.14      137.75     12.74 o
  -1   3  21      569.50      586.93     28.98 o
   0   3  21        7.75        8.35      8.55 o
   1   3  21      571.42      561.82     14.70 o
   2   3  21      172.14      159.18      9.74 o
   3   3  21      267.46      243.53     14.62 o
   4   3  21      408.17      401.05     17.23 o
   5   3  21        6.18        8.77      7.47 o
   6   3  21       30.75       35.71      8.91 o
   7   3  21       64.93       70.72      9.90 o
  -6   4  21       26.49       30.18      6.59 o
  -5   4  21       19.96       22.34      6.78 o
  -4   4  21      244.79      235.22     11.27 o
  -3   4  21        7.48       10.50      8.06 o
  -2   4  21      232.69      264.08     14.57 o
  -1   4  21      248.92      269.37     22.35 o
   0   4  21      110.17       89.45     11.11 o
   1   4  21      249.67      270.90     14.23 o
   2   4  21      231.21      250.76     10.86 o
   3   4  21        7.54       10.94      8.73 o
   4   4  21      243.72      234.14     14.39 o
   5   4  21       20.89       20.97      7.24 o
   6   4  21       26.18       24.70     10.60 o
   7   4  21       13.27       16.35      5.60 o
  -6   5  21      182.24      155.31     12.13 o
  -5   5  21      122.19       97.95      7.77 o
  -4   5  21       87.49       85.21      8.53 o
  -3   5  21       31.71       44.48      8.75 o
  -2   5  21       75.31       66.93      9.04 o
  -1   5  21      143.78      163.82     20.28 o
   0   5  21        0.14        0.68      9.64 o
   1   5  21      141.43      137.07     13.71 o
   2   5  21       74.98       73.86     10.14 o
   3   5  21       31.34       41.48      9.21 o
   4   5  21       87.09       72.91     10.91 o
   5   5  21      121.05      101.75     10.59 o
   6   5  21      182.71      158.55     10.16 o
  -6   6  21      154.12      133.51     11.37 o
  -5   6  21        8.39        3.42      7.26 o
  -4   6  21      136.78      119.27      9.22 o
  -3   6  21      118.62      134.68      8.12 o
  -2   6  21       28.80       19.38      7.86 o
  -1   6  21      266.66      273.28     14.62 o
   0   6  21       66.86       65.38     15.09 o
   1   6  21      267.42      288.31     14.00 o
   2   6  21       29.42       24.26      8.65 o
   3   6  21      118.70      127.46     16.16 o
   4   6  21      134.90      121.23     11.86 o
   5   6  21        8.14        4.76      7.91 o
   6   6  21      153.87      139.19     17.70 o
  -6   7  21       18.76       19.87      7.56 o
  -5   7  21       49.03       48.56      7.59 o
  -4   7  21      111.72      104.39      8.27 o
  -3   7  21      102.89      117.95      7.58 o
  -2   7  21       12.58       11.94      6.27 o
  -1   7  21      363.39      350.62     24.69 o
   0   7  21      250.29      244.15     21.06 o
   1   7  21      363.67      345.84     14.38 o
   2   7  21       12.52        5.93      7.77 o
   3   7  21      101.94      126.04     15.67 o
   4   7  21      110.11       91.00     17.11 o
   5   7  21       49.30       38.33      7.90 o
   6   7  21       18.39       28.67      6.31 o
  -5   8  21       51.52       43.83     10.00 o
  -4   8  21       28.94       15.34      6.14 o
  -3   8  21        4.37        4.04      6.60 o
  -2   8  21      305.27      293.42     12.22 o
  -1   8  21       80.30       90.46      8.37 o
   0   8  21        4.18        6.41      8.03 o
   1   8  21       79.14       80.46     14.56 o
   2   8  21      306.67      299.67     18.09 o
   3   8  21        4.40        7.57     10.78 o
   4   8  21       29.52       20.70      7.60 o
   5   8  21       51.51       51.53      7.35 o
  -5   9  21       30.28       36.42      8.33 o
  -4   9  21       63.71       63.38      6.63 o
  -3   9  21       90.01       84.82      7.33 o
  -2   9  21      172.18      176.07      8.97 o
  -1   9  21       70.16       82.37      8.05 o
   0   9  21      120.79      139.18      7.30 o
   1   9  21       68.39       75.68     12.85 o
   3   9  21       89.78       84.63     12.65 o
   4   9  21       63.82       66.91      8.11 o
   5   9  21       29.65       24.52      9.48 o
  -4  10  21       45.36       35.75      6.25 o
  -3  10  21       30.51       26.08      5.83 o
  -2  10  21       85.48       67.54      7.01 o
  -1  10  21      117.61      128.99      8.20 o
   0  10  21       31.57       25.34      6.68 o
   1  10  21      119.45      115.21     13.65 o
   2  10  21       84.45       84.44     12.42 o
   3  10  21       30.04       16.78      5.70 o
   4  10  21       45.55       40.21      9.03 o
  -3  11  21        4.46        4.85      5.46 o
  -2  11  21       58.45       56.21      7.15 o
  -1  11  21       45.56       45.25      6.14 o
   0  11  21      110.09      123.88      8.12 o
   1  11  21       46.42       37.18     10.12 o
   2  11  21       57.28       55.02     10.12 o
  -2  12  21       57.54       58.06      6.44 o
  -1  12  21        2.07       -1.65      7.38 o
   0  12  21        1.01       -1.55      9.27 o
   1  12  21        2.13        1.89      7.67 o
   0   0  22      936.91      970.07     35.02 o
   1   0  22      159.21      208.90     14.53 o
   2   0  22       92.72       76.48     11.31 o
   3   0  22       33.15       31.33      6.53 o
   4   0  22      166.71      163.64     12.56 o
   5   0  22        5.44       12.75      8.71 o
   6   0  22        6.26       11.96      6.98 o
   7   0  22      264.60      283.20     12.87 o
  -6   1  22      283.95      294.54     12.02 o
  -5   1  22      312.66      323.11     10.92 o
  -4   1  22      101.99       87.29      7.43 o
  -3   1  22      159.46      151.24      9.84 o
  -2   1  22      746.20      726.39     21.30 o
  -1   1  22       16.77        9.17     10.63 o
   0   1  22       76.91       92.87     11.61 o
   1   1  22       16.01       12.64     10.30 o
   2   1  22      749.11      732.53     16.84 o
   3   1  22      158.95      150.93      9.72 o
   4   1  22      102.08       88.13      8.56 o
   5   1  22      314.65      330.13     12.15 o
   6   1  22      284.17      287.42     18.81 o
   7   1  22       39.81       40.35      7.81 o
  -6   2  22      239.99      214.37     12.34 o
  -5   2  22      103.92       88.99      6.39 o
  -4   2  22      323.07      340.39      9.12 o
  -3   2  22      298.40      322.76     10.19 o
  -2   2  22       43.14       48.69     10.24 o
  -1   2  22      170.05      148.60     13.29 o
   0   2  22       89.72       89.39     12.18 o
   1   2  22      168.35      156.02     12.98 o
   2   2  22       43.73       52.36      7.97 o
   3   2  22      295.76      322.12     11.88 o
   4   2  22      326.01      345.16     12.02 o
   5   2  22      103.28       90.36      8.75 o
   6   2  22      238.61      203.95     10.47 o
   7   2  22       13.65        7.80      7.22 o
  -6   3  22       22.68       15.26     11.28 o
  -5   3  22        3.62        3.48      6.12 o
  -4   3  22       18.42       31.51      6.48 o
  -3   3  22       26.58       22.90      8.16 o
  -2   3  22      539.11      537.05     19.75 o
  -1   3  22       47.85       45.41     10.70 o
   0   3  22      158.62      131.38     12.02 o
   1   3  22       47.72       48.63     10.22 o
   2   3  22      535.98      532.88     14.81 o
   3   3  22       26.45       30.78     11.87 o
   4   3  22       18.87       26.24      9.49 o
   5   3  22        3.22        2.53      6.81 o
   6   3  22       22.40       20.28      8.50 o
  -6   4  22      184.22      159.14     16.06 o
  -5   4  22      107.43      109.35      7.32 o
  -4   4  22       96.20       95.37      8.82 o
  -3   4  22      580.51      576.27     18.86 o
  -2   4  22      119.32       88.86     11.80 o
  -1   4  22      319.49      338.43     16.55 o
   0   4  22        6.22       11.25      9.77 o
   1   4  22      318.95      323.08     15.03 o
   2   4  22      120.49       97.03      8.28 o
   3   4  22      581.56      587.96     18.01 o
   4   4  22       94.12       80.10     11.13 o
   5   4  22      108.36      104.05      8.37 o
   6   4  22      182.39      183.33     10.01 o
  -6   5  22       39.30       31.67      5.70 o
  -5   5  22       16.65        9.48      6.15 o
  -4   5  22      316.42      357.55     12.71 o
  -3   5  22      241.40      230.54     11.44 o
  -2   5  22       30.06       16.87      8.25 o
  -1   5  22       95.20      111.07     18.12 o
   0   5  22       12.51       18.26      9.51 o
   1   5  22       93.90      118.77     11.19 o
   2   5  22       30.93       24.51      8.78 o
   3   5  22      237.85      231.35     12.60 o
   4   5  22      314.72      330.17     14.84 o
   5   5  22       16.85        6.59      8.19 o
   6   5  22       39.52       38.12      7.12 o
  -6   6  22       46.68       40.85      7.82 o
  -5   6  22       58.52       57.28      7.66 o
  -4   6  22      385.36      396.04     11.90 o
  -3   6  22       13.51        7.13      7.42 o
  -2   6  22       62.93       78.54      7.33 o
  -1   6  22       84.15       85.89     17.85 o
   0   6  22       67.92       78.36     10.71 o
   1   6  22       85.10       97.63     10.44 o
   2   6  22       63.47       63.49      9.11 o
   3   6  22       13.79       -2.14     11.93 o
   4   6  22      385.74      382.05     28.68 o
   5   6  22       58.68       51.66     14.68 o
   6   6  22       46.38       37.71      6.05 o
  -5   7  22       24.66       16.02      8.85 o
  -4   7  22      152.51      158.38     10.58 o
  -3   7  22       45.75       45.48      5.95 o
  -2   7  22       73.43       80.99     10.17 o
  -1   7  22      160.01      160.84     18.90 o
   0   7  22      112.59      133.44     11.35 o
   1   7  22      161.50      132.07     15.93 o
   2   7  22       74.64       77.46     11.82 o
   3   7  22       44.92       36.45     11.96 o
   4   7  22      150.46      162.68     10.56 o
   5   7  22       25.22       21.49      6.83 o
  -5   8  22       60.81       57.88      9.29 o
  -4   8  22       24.71       21.81      7.29 o
  -3   8  22       14.39       11.10      6.00 o
  -2   8  22        3.69       -1.55      8.45 o
  -1   8  22       60.28       52.00      9.58 o
   0   8  22      213.21      202.20     11.59 o
   1   8  22       61.48       54.99     13.31 o
   3   8  22       14.09        7.67     10.19 o
   4   8  22       24.04       28.43      7.40 o
   5   8  22       61.26       65.67     14.59 o
  -4   9  22        0.19        5.11      8.69 o
  -3   9  22       24.25       23.27      5.42 o
  -2   9  22       48.01       50.75      8.42 o
  -1   9  22      174.90      174.09     16.72 o
   0   9  22       75.67       89.59     10.17 o
   1   9  22      174.50      159.62     14.01 o
   3   9  22       24.52       15.37      9.26 o
   4   9  22        0.26        0.50      5.69 o
  -3  10  22      136.15      126.85      8.87 o
  -2  10  22        8.01        4.13      6.65 o
  -1  10  22       52.22       46.57      5.21 o
   0  10  22       75.96       71.20      8.57 o
   1  10  22       52.52       45.20     11.71 o
   2  10  22        8.04        2.64      9.27 o
   3  10  22      136.94      122.07      7.68 o
  -2  11  22      112.71      123.63     10.98 o
  -1  11  22       31.56       30.35      9.26 o
   0  11  22        0.23        1.56      8.13 o
   1  11  22       31.37       24.56      9.28 o
   2  11  22      111.53      119.29     10.29 o
   1   0  23      415.18      349.44     16.91 o
   2   0  23      237.88      273.96     16.18 o
   3   0  23      104.16      121.50      8.94 o
   4   0  23       15.32       17.83      6.83 o
   5   0  23        0.11       -1.27      7.30 o
   6   0  23       24.33       33.64      6.84 o
  -6   1  23       11.01       15.27      6.12 o
  -5   1  23       43.93       55.37      6.58 o
  -4   1  23      167.80      168.43      7.93 o
  -3   1  23       21.39       18.18      7.23 o
  -2   1  23      197.49      197.32     13.48 o
  -1   1  23      337.79      331.43     16.37 o
   0   1  23      278.92      255.26     15.46 o
   1   1  23      335.22      337.11     16.08 o
   2   1  23      197.68      185.82     13.06 o
   3   1  23       20.49       14.85      6.27 o
   4   1  23      167.33      173.55      9.59 o
   5   1  23       44.21       57.14      8.99 o
   6   1  23       11.32       13.60      6.06 o
  -6   2  23       36.58       33.23     10.42 o
  -5   2  23      217.36      221.56      8.74 o
  -4   2  23       28.87       35.97      7.51 o
  -3   2  23      761.90      752.79     17.56 o
  -2   2  23      142.26      145.99     12.52 o
  -1   2  23       46.45       63.41     11.57 o
   0   2  23       14.04        7.35      9.22 o
   1   2  23       46.21       62.02     10.70 o
   2   2  23      143.26      148.00      9.75 o
   3   2  23      759.74      790.25     20.74 o
   4   2  23       29.12       37.81      6.14 o
   5   2  23      215.54      208.70      9.78 o
   6   2  23       35.88       31.10      6.76 o
  -5   3  23       62.89       56.33      8.70 o
  -4   3  23       79.56       78.85      8.23 o
  -3   3  23       89.34       92.00      9.58 o
  -2   3  23      367.99      386.27     17.40 o
  -1   3  23       56.58       58.95     10.84 o
   0   3  23        4.97        3.26      9.39 o
   1   3  23       56.53       64.09     20.36 o
   2   3  23      368.42      357.71     12.13 o
   3   3  23       88.05      109.92     13.80 o
   4   3  23       79.09       74.29      8.55 o
   5   3  23       64.53       57.92      7.13 o
   6   3  23       25.37       21.04      9.34 o
  -5   4  23       80.29       85.09      9.04 o
  -4   4  23        4.95        5.57      5.83 o
  -3   4  23      128.14      121.08      9.75 o
  -2   4  23       89.52       98.24      9.80 o
  -1   4  23       78.59       79.08     11.55 o
   0   4  23       14.32        2.57      9.85 o
   1   4  23       78.02       77.82     10.51 o
   2   4  23       90.23       96.74      8.03 o
   3   4  23      126.94      117.37     10.60 o
   4   4  23        5.04        1.71      6.69 o
   5   4  23       82.05       86.31     11.31 o
   6   4  23       56.94       46.38      9.35 o
  -5   5  23       12.87       16.45      4.72 o
  -4   5  23      128.91      132.94      7.30 o
  -3   5  23       13.52        7.62      9.31 o
  -2   5  23       31.51       37.70      8.49 o
  -1   5  23       90.20      106.35      9.23 o
   0   5  23      153.16      138.29     14.30 o
   1   5  23       89.62       93.61     10.70 o
   2   5  23       31.57       42.57      8.88 o
   3   5  23       13.95       11.25     11.64 o
   4   5  23      127.74      120.14      8.39 o
   5   5  23       12.90       11.85      7.56 o
   6   5  23       14.97       15.03      5.22 o
  -5   6  23      112.32      112.77      6.78 o
  -4   6  23       65.44       56.55      6.88 o
  -3   6  23      241.50      259.15     13.51 o
  -2   6  23       10.23        7.96      6.81 o
  -1   6  23       29.65       28.65      9.67 o
   0   6  23       96.26      106.47     11.11 o
   1   6  23       30.05       33.93      8.83 o
   2   6  23        9.84        7.62      7.17 o
   3   6  23      240.39      243.22     16.95 o
   4   6  23       65.14       58.83      9.10 o
   5   6  23      111.77      126.80      8.59 o
  -5   7  23       26.26       19.64      7.73 o
  -4   7  23       68.30       74.29     17.27 o
  -3   7  23      102.07      115.28      9.84 o
  -2   7  23      179.04      184.95     11.93 o
  -1   7  23       42.53       45.91      9.43 o
   0   7  23      105.13       92.39     10.22 o
   1   7  23       41.85       35.40     12.28 o
   2   7  23      178.14      194.76     14.79 o
   3   7  23      102.75      110.55     13.06 o
   4   7  23       68.38       59.67      8.69 o
   5   7  23       25.51       25.09      6.13 o
  -4   8  23      103.64      131.64     13.23 o
  -3   8  23       12.80        7.62      6.82 o
  -2   8  23       66.98       66.28      8.87 o
  -1   8  23      101.90      106.68      9.19 o
   0   8  23      318.23      348.50     15.03 o
   1   8  23      101.98      113.58     13.63 o
   3   8  23       12.87        6.37      6.51 o
   4   8  23      104.05      106.69      8.01 o
  -3   9  23      142.44      152.41     13.52 o
  -2   9  23       34.40       41.36      6.25 o
  -1   9  23       99.12       98.87      7.10 o
   0   9  23       70.90       64.40      9.26 o
   1   9  23       97.94       97.42      8.61 o
   2   9  23       33.74       39.76     10.43 o
   3   9  23      141.35      122.52      8.57 o
  -2  10  23      274.40      263.22      8.15 o
  -1  10  23       91.06       95.39      8.17 o
   0  10  23       31.16       16.13      6.08 o
   1  10  23       90.26      103.11     11.62 o
   2  10  23      272.36      257.44     24.67 o
   0  11  23       22.80       19.35      8.90 o
   0   0  24        2.85        9.94     15.30 o
   1   0  24       87.06       82.20     11.65 o
   2   0  24        9.93       11.21      9.50 o
   3   0  24      376.72      377.26     11.96 o
   4   0  24       66.04       81.09      7.63 o
   5   0  24      217.56      207.86     10.54 o
   6   0  24        9.29       20.02      8.46 o
  -6   1  24       40.66       30.44      9.14 o
  -5   1  24       28.44       20.95      5.36 o
  -4   1  24        5.10        1.03      6.24 o
  -3   1  24       29.84       28.58      6.93 o
  -2   1  24        0.27       -1.04      6.82 o
  -1   1  24      184.96      187.26     13.60 o
   0   1  24       59.01       43.75     10.88 o
   1   1  24      186.69      209.37     14.08 o
   2   1  24        0.25       -1.36      8.89 o
   3   1  24       30.47       31.33      6.97 o
   4   1  24        5.12        5.70      6.38 o
   5   1  24       27.58       28.48      7.37 o
   6   1  24       40.13       30.44      8.14 o
  -5   2  24       49.03       43.81      7.58 o
  -4   2  24      170.42      170.80      9.28 o
  -3   2  24       21.88       17.66      7.53 o
  -2   2  24       28.61       25.85      9.94 o
  -1   2  24        6.08        5.37     10.48 o
   0   2  24      134.31      153.52     13.16 o
   1   2  24        6.21        8.58      9.53 o
   2   2  24       27.80       25.86      9.48 o
   3   2  24       21.27       23.16      8.48 o
   4   2  24      169.99      165.62      8.83 o
   5   2  24       48.99       55.11      7.87 o
   6   2  24       26.05       24.51      7.59 o
  -5   3  24       20.78       21.26      7.31 o
  -4   3  24       33.42       35.87      6.86 o
  -3   3  24      192.18      208.27     11.05 o
  -2   3  24       18.51       23.77      9.77 o
  -1   3  24       34.04       32.47     10.68 o
   0   3  24      248.53      220.28     14.21 o
   1   3  24       33.89       34.18      9.42 o
   2   3  24       18.67       18.85     10.04 o
   3   3  24      190.37      224.71     12.18 o
   4   3  24       33.00       30.28      6.97 o
   5   3  24       20.85       19.48      6.74 o
  -5   4  24       25.44       23.66      6.51 o
  -4   4  24        4.66        8.18      6.29 o
  -3   4  24       23.61       21.04      7.56 o
  -2   4  24       28.33       22.98      8.04 o
  -1   4  24      120.48      121.52     12.56 o
   0   4  24       52.53       34.68     10.10 o
   1   4  24      119.84      116.88     11.34 o
   2   4  24       28.31       29.83      6.45 o
   3   4  24       22.47       19.17      8.13 o
   4   4  24        4.65        5.53      6.43 o
   5   4  24       25.34       23.28      6.62 o
  -5   5  24       52.54       47.97      9.00 o
  -4   5  24       96.24      103.93      7.74 o
  -3   5  24        9.30       10.57      6.73 o
  -2   5  24      165.50      178.60      8.26 o
  -1   5  24       85.01       78.39      8.57 o
   0   5  24        0.01       -0.04      9.16 o
   1   5  24       84.11       80.11      9.82 o
   2   5  24      162.52      168.31     16.04 o
   3   5  24        9.77       12.78     10.77 o
   4   5  24       96.20       85.62      6.92 o
   5   5  24       52.32       48.54      6.93 o
  -4   6  24       83.71       81.33      6.95 o
  -3   6  24       63.39       56.20      7.48 o
  -2   6  24       23.23       14.55      5.48 o
  -1   6  24      190.78      168.77     14.49 o
   0   6  24       29.99       20.91      9.12 o
   1   6  24      189.77      170.96     10.93 o
   2   6  24       23.51        9.60     10.13 o
   3   6  24       62.74       59.82      8.03 o
   4   6  24       83.71       90.00      8.13 o
   5   6  24       21.02       15.94      8.32 o
  -4   7  24       37.46       36.31      6.94 o
  -3   7  24       59.81       63.26      8.70 o
  -2   7  24      161.38      166.57      8.50 o
  -1   7  24       31.60       34.49      6.76 o
   0   7  24       40.08       35.76      8.03 o
   1   7  24       32.02       29.47     11.68 o
   3   7  24       59.34       46.17      7.41 o
   4   7  24       37.03       46.18      6.77 o
  -3   8  24      184.32      202.07     10.04 o
  -2   8  24      120.15      127.83      7.53 o
  -1   8  24       41.88       48.09      6.59 o
   0   8  24       32.87       36.75      5.78 o
   1   8  24       41.68       35.87     10.80 o
   3   8  24      185.69      180.65     12.96 o
  -3   9  24       32.05       33.61      8.82 o
  -2   9  24       64.72       63.25      5.69 o
  -1   9  24       36.19       32.38      5.54 o
   0   9  24       37.01       39.09      7.12 o
   1   9  24       36.30       38.83      9.85 o
   2   9  24       64.00       76.39     10.15 o
  -1  10  24       26.15       19.80      7.30 o
   0  10  24      131.93      151.34     11.62 o
   1  10  24       26.21       24.47      8.23 o
   1   0  25        0.17       -1.60      9.06 o
   2   0  25        6.67        2.39      6.39 o
   3   0  25      425.47      435.22     11.90 o
   4   0  25       27.45       38.35      6.21 o
   5   0  25      139.16      132.28     12.38 o
  -5   1  25       99.35      105.91     12.29 o
  -4   1  25       38.06       24.42      5.70 o
  -3   1  25       11.23        6.65      6.98 o
  -2   1  25      170.65      154.17     12.20 o
  -1   1  25      224.45      229.51     14.05 o
   0   1  25       19.75       24.93     10.43 o
   1   1  25      227.74      237.39     14.24 o
   2   1  25      172.21      158.16     11.87 o
   3   1  25       11.28        3.74      6.12 o
   4   1  25       37.42       27.12      5.98 o
   5   1  25       99.80       99.07      7.92 o
  -5   2  25       58.60       62.79     11.39 o
  -4   2  25       33.86       36.52      6.40 o
  -3   2  25       22.59       28.95      7.43 o
  -2   2  25       56.51       66.02     10.51 o
  -1   2  25       84.52       69.61     10.77 o
   0   2  25      241.46      244.54     14.19 o
   1   2  25       85.47       71.58     10.52 o
   2   2  25       57.48       68.43      9.51 o
   3   2  25       22.86       23.04      7.41 o
   4   2  25       33.25       33.10      8.08 o
   5   2  25       57.52       56.19      6.89 o
  -5   3  25       38.83       36.03     10.01 o
  -4   3  25       24.04       25.76      6.21 o
  -3   3  25        9.77        9.79      6.72 o
  -2   3  25      106.06      104.04      8.96 o
  -1   3  25       71.62       84.91     11.24 o
   0   3  25        9.07       21.21      9.39 o
   1   3  25       72.84       85.25     10.52 o
   2   3  25      105.34      110.44      9.83 o
   3   3  25        9.84        3.47      7.22 o
   4   3  25       24.59       19.84      7.61 o
   5   3  25       39.09       39.62      8.50 o
  -4   4  25       30.49       34.18      6.13 o
  -3   4  25        6.26        1.71      6.36 o
  -2   4  25        1.16        7.93      6.84 o
  -1   4  25      187.18      186.09     10.21 o
   0   4  25       16.80       23.21      9.07 o
   1   4  25      187.95      186.87     11.84 o
   2   4  25        1.10       -5.62     11.04 o
   3   4  25        5.97        3.10      6.73 o
   4   4  25       30.24       22.35      7.33 o
   5   4  25       10.11        6.52      7.42 o
  -4   5  25        4.51        2.23      5.09 o
  -3   5  25       82.95       91.87      8.43 o
  -2   5  25       83.81      108.38      8.36 o
  -1   5  25       38.27       31.22      7.01 o
   0   5  25      183.54      209.94     12.30 o
   1   5  25       38.20       30.53      7.92 o
   2   5  25       83.01       91.70     12.68 o
   3   5  25       83.79       86.03      8.34 o
   4   5  25        4.50        4.66      6.55 o
  -4   6  25       36.55       33.78      6.42 o
  -3   6  25       11.44       16.29      5.74 o
  -2   6  25       25.73       24.77      5.86 o
  -1   6  25       19.88       28.39      6.90 o
   0   6  25       48.89       56.24      8.63 o
   1   6  25       20.24       40.34     11.78 o
   2   6  25       25.19       22.39      9.84 o
   3   6  25       11.59       18.89      6.30 o
   4   6  25       36.89       33.62      9.05 o
  -3   7  25      294.86      339.36     12.07 o
  -2   7  25       95.07       83.93      6.60 o
  -1   7  25       29.95       20.50      6.04 o
   0   7  25      138.17      138.12      9.31 o
   1   7  25       28.65       17.54     10.20 o
   3   7  25      293.36      323.65     15.72 o
  -2   8  25       40.59       48.05      7.22 o
  -1   8  25       16.40        9.78      5.05 o
   0   8  25       38.13       30.71      7.29 o
   1   8  25       16.20        9.27      5.92 o
   0   9  25       12.97       13.31      7.52 o
   1   9  25       66.05       65.28      9.35 o
   0   0  26        6.76        1.82     13.37 o
   1   0  26        9.40       12.73      8.66 o
   2   0  26       68.15       59.56      6.93 o
   3   0  26        9.78        8.07      5.09 o
   4   0  26      163.88      195.63      9.88 o
  -4   1  26        7.14       17.86      6.90 o
  -3   1  26      100.65      102.98      7.94 o
  -2   1  26       56.09       58.52      9.65 o
  -1   1  26       76.96       83.77     12.65 o
   0   1  26       21.74       26.37      9.60 o
   1   1  26       75.37       71.85     10.23 o
   2   1  26       56.46       67.80      7.20 o
   3   1  26      100.21      101.13      7.47 o
   4   1  26        6.85       12.02      4.78 o
  -4   2  26       14.11       15.07      6.93 o
  -3   2  26       57.66       69.84      7.42 o
  -2   2  26       86.61       81.65      8.26 o
  -1   2  26       76.85       69.91     10.27 o
   0   2  26       65.02       57.75     10.03 o
   1   2  26       78.38       65.41      9.70 o
   2   2  26       85.72       85.21      9.36 o
   3   2  26       56.75       61.95      7.95 o
   4   2  26       14.38       18.00      6.70 o
  -4   3  26       22.28       17.45      6.44 o
  -3   3  26       91.61       94.05      7.89 o
  -2   3  26       49.42       50.52      7.75 o
  -1   3  26       80.78       81.53     10.54 o
   0   3  26       52.38       66.73      9.94 o
   1   3  26       81.87       86.26     11.47 o
   2   3  26       49.97       51.95      8.07 o
   3   3  26       91.54       86.61      8.42 o
   4   3  26       21.92       13.42      6.14 o
  -4   4  26       57.60       76.39      7.65 o
  -3   4  26      127.62      130.62     11.48 o
  -2   4  26      173.48      191.38      9.06 o
  -1   4  26      133.92      136.73      8.60 o
   0   4  26      202.70      167.08     11.08 o
   1   4  26      133.59      128.36      9.79 o
   2   4  26      171.86      171.62     14.13 o
   3   4  26      128.10      110.24      8.11 o
   4   4  26       57.60       66.60     10.03 o
  -3   5  26      155.05      167.21     10.96 o
  -2   5  26      297.98      290.20     12.36 o
  -1   5  26       18.87        7.29      7.95 o
   0   5  26        1.88       -3.81      7.50 o
   1   5  26       18.99       25.25      7.13 o
   2   5  26      297.93      278.25     15.74 o
   3   5  26      154.59      159.97     13.53 o
   4   5  26       36.39       37.13      8.00 o
  -3   6  26       30.52       40.60      6.90 o
  -2   6  26      105.73       94.28      8.74 o
  -1   6  26      451.40      510.51     14.90 o
   0   6  26      316.34      310.57     14.94 o
   1   6  26      450.22      511.62     20.40 o
   3   6  26       30.06       35.38      8.95 o
  -2   7  26       20.12       22.28      6.32 o
  -1   7  26       47.55       42.68      5.31 o
   0   7  26        0.52        4.65      4.76 o
   1   7  26       46.34       40.74      9.29 o
   2   7  26       19.44       25.86      9.09 o
   0   8  26       32.58       34.95      8.43 o
   1   8  26       14.48       11.35      8.05 o
   1   0  27       77.07       89.07      9.61 o
   2   0  27      176.89      211.72     11.54 o
   3   0  27       10.32        5.02      5.31 o
   4   0  27       30.51       42.44      9.85 o
  -4   1  27      115.36      122.08     11.81 o
  -3   1  27       81.57       80.17      6.55 o
  -2   1  27        4.91       11.14      6.10 o
  -1   1  27       58.25       67.50      9.15 o
   0   1  27        4.12        7.82      8.37 o
   1   1  27       58.85       59.84      8.62 o
   2   1  27        4.75        5.86      5.30 o
   3   1  27       82.19       80.23      7.29 o
   4   1  27      116.91      121.61     11.70 o
  -4   2  27       26.45       22.30      8.89 o
  -3   2  27       17.24       25.77      5.80 o
  -2   2  27      134.33      128.08      8.18 o
  -1   2  27      202.41      193.00     12.27 o
   0   2  27       13.12       11.82      8.19 o
   1   2  27      201.37      207.67     11.84 o
   2   2  27      132.41      127.58      9.35 o
   3   2  27       17.06       20.72      5.24 o
  -3   3  27       57.39       62.13      6.36 o
  -2   3  27       57.51       58.75      6.98 o
  -1   3  27       27.31       16.29      6.52 o
   0   3  27       36.32       35.29      8.37 o
   1   3  27       26.81       23.34     11.08 o
   2   3  27       56.75       71.02      7.93 o
   3   3  27       57.04       59.75      7.55 o
  -3   4  27       30.11       40.58      5.25 o
  -2   4  27      192.59      190.24     13.84 o
  -1   4  27       91.77       93.90      6.99 o
   0   4  27       97.34      106.33     10.70 o
   1   4  27       92.54       84.64      8.45 o
   2   4  27      194.27      199.58      9.66 o
   3   4  27       29.82       41.18      8.94 o
  -2   5  27       46.43       61.02      7.58 o
  -1   5  27      359.21      352.50     19.66 o
   0   5  27       39.26       26.53      6.80 o
   1   5  27      361.91      375.17     17.46 o
   2   5  27       45.56       57.69      9.87 o
  -2   6  27       65.06       61.85      7.12 o
  -1   6  27       57.83       72.24      7.35 o
   0   6  27        4.55        7.05      5.67 o
   1   6  27       58.94       66.48     10.17 o
   2   6  27       65.48       66.81      9.85 o
   0   0  28       22.35        6.30     10.70 o
   1   0  28        6.63       10.49      7.17 o
   2   0  28       89.48       91.25      6.88 o
   3   0  28       34.96       27.99      9.02 o
  -3   1  28        9.24        6.98      8.50 o
  -2   1  28       12.09       12.86      5.39 o
  -1   1  28        0.46        7.10      6.92 o
   0   1  28        4.26        3.37      6.99 o
   1   1  28        0.46       -5.57      6.82 o
   2   1  28       12.20       15.00      5.20 o
   3   1  28        9.52       12.49      9.79 o
  -2   2  28       24.87       23.28      5.72 o
  -1   2  28       77.09       80.57      6.78 o
   0   2  28      117.67      119.89      9.63 o
   1   2  28       77.47       70.03      6.03 o
   2   2  28       25.14       15.16      8.57 o
  -2   3  28       17.48       19.17      6.02 o
  -1   3  28      109.88      121.04      7.20 o
   0   3  28        0.82        4.83      6.30 o
   1   3  28      110.68      119.32      8.46 o
  -2   4  28       52.49       57.82      6.54 o
  -1   4  28       21.98       17.20      6.78 o
   0   4  28       10.67       13.37      6.51 o
   1   4  28       21.56       31.58      9.22 o
  -1   5  28       15.34        8.67      8.22 o
   0   5  28        7.12       12.67      8.18 o
   1   0  29      235.14      245.16     12.25 o
  -1   1  29       22.70       16.81      6.37 o
   0   1  29       46.79       49.14      7.14 o
   1   1  29       22.41       15.48      8.58 o
   0   2  29        0.37       -6.31      8.63 o
 
